# Supplementary material for: Construction of Light-Responsive Gene Regulatory Network for Growth, Development and Secondary Metabolite Production in Cordyceps militaris
Source: Biology (Basel). 2022 Jan 4;11(1):71. doi: 10.3390/biology11010071 (PMC8773263; doi:10.3390/biology11010071)
Supplement: Supplementary file 1 [file biology-11-00071-s001.zip]

Archive with 6 entries (5 files):
- biology-1523686-supplementary/
- biology-1523686-supplementary/Supplementary file S1.pdf
- biology-1523686-supplementary/Supplementary file S2.pdf
- biology-1523686-supplementary/Supplementary file S3.csv
- biology-1523686-supplementary/Supplementary file S4.csv
- biology-1523686-supplementary/Supplementary file S5.xlsx
