# Supplementary material for: Construction of Light-Responsive Gene Regulatory Network for Growth, Development and Secondary Metabolite Production in Cordyceps militaris
Source: Biology (Basel). 2022 Jan 4;11(1):71. doi: 10.3390/biology11010071 (PMC8773263; doi:10.3390/biology11010071)
Supplement: Supplementary file 1 [file biology-11-00071-s001.zip › biology-1523686-supplementary/Supplementary file S3.csv]

Source_node	Target_node
CCM_05742	CCM_09611
CCM_05742	CCM_09569
CCM_05742	CCM_09568
CCM_05742	CCM_09216
CCM_05742	CCM_09215
CCM_05742	CCM_08927
CCM_05742	CCM_08926
CCM_05742	CCM_08922
CCM_05742	CCM_08802
CCM_05742	CCM_08801
CCM_05742	CCM_08746
CCM_05742	CCM_08351
CCM_05742	CCM_08171
CCM_05742	CCM_07635
CCM_05742	CCM_07589
CCM_05742	CCM_07585
CCM_05742	CCM_07287
CCM_05742	CCM_07199
CCM_05742	CCM_06962
CCM_05742	CCM_06630
CCM_05742	CCM_06476
CCM_05742	CCM_06244
CCM_05742	CCM_06088
CCM_05742	CCM_05934
CCM_05742	CCM_05062
CCM_05742	CCM_04876
CCM_05742	CCM_04796
CCM_05742	CCM_04795
CCM_05742	CCM_04782
CCM_05742	CCM_04620
CCM_05742	CCM_04482
CCM_05742	CCM_04325
CCM_05742	CCM_04237
CCM_05742	CCM_04219
CCM_05742	CCM_04218
CCM_05742	CCM_03975
CCM_05742	CCM_03576
CCM_05742	CCM_03504
CCM_05742	CCM_03437
CCM_05742	CCM_02901
CCM_05742	CCM_02795
CCM_05742	CCM_02693
CCM_05742	CCM_02663
CCM_05742	CCM_02433
CCM_05742	CCM_02431
CCM_05742	CCM_02370
CCM_05742	CCM_02334
CCM_05742	CCM_02324
CCM_05742	CCM_02201
CCM_05742	CCM_02097
CCM_05742	CCM_01876
CCM_05742	CCM_01771
CCM_05742	CCM_01408
CCM_05742	CCM_01395
CCM_05742	CCM_00909
CCM_05742	CCM_00897
CCM_05742	CCM_00594
CCM_05742	CCM_00300
CCM_05742	CCM_00236
CCM_09080	CCM_09439
CCM_09080	CCM_09281
CCM_09080	CCM_09280
CCM_09080	CCM_09073
CCM_09080	CCM_08819
CCM_09080	CCM_08733
CCM_09080	CCM_08682
CCM_09080	CCM_08476
CCM_09080	CCM_08475
CCM_09080	CCM_08273
CCM_09080	CCM_08220
CCM_09080	CCM_08109
CCM_09080	CCM_08108
CCM_09080	CCM_08055
CCM_09080	CCM_08052
CCM_09080	CCM_08044
CCM_09080	CCM_07998
CCM_09080	CCM_07904
CCM_09080	CCM_07903
CCM_09080	CCM_07760
CCM_09080	CCM_07605
CCM_09080	CCM_07476
CCM_09080	CCM_07475
CCM_09080	CCM_07427
CCM_09080	CCM_07410
CCM_09080	CCM_07391
CCM_09080	CCM_07196
CCM_09080	CCM_07195
CCM_09080	CCM_07112
CCM_09080	CCM_07110
CCM_09080	CCM_06931
CCM_09080	CCM_06438
CCM_09080	CCM_05858
CCM_09080	CCM_05845
CCM_09080	CCM_05713
CCM_09080	CCM_05712
CCM_09080	CCM_05652
CCM_09080	CCM_05602
CCM_09080	CCM_05600
CCM_09080	CCM_05584
CCM_09080	CCM_05328
CCM_09080	CCM_05217
CCM_09080	CCM_05181
CCM_09080	CCM_04916
CCM_09080	CCM_04800
CCM_09080	CCM_04728
CCM_09080	CCM_04578
CCM_09080	CCM_04556
CCM_09080	CCM_04423
CCM_09080	CCM_04340
CCM_09080	CCM_04322
CCM_09080	CCM_04321
CCM_09080	CCM_04205
CCM_09080	CCM_03743
CCM_09080	CCM_03742
CCM_09080	CCM_03724
CCM_09080	CCM_03464
CCM_09080	CCM_03463
CCM_09080	CCM_03427
CCM_09080	CCM_03406
CCM_09080	CCM_03401
CCM_09080	CCM_03308
CCM_09080	CCM_03058
CCM_09080	CCM_02974
CCM_09080	CCM_02753
CCM_09080	CCM_02665
CCM_09080	CCM_02614
CCM_09080	CCM_02388
CCM_09080	CCM_02298
CCM_09080	CCM_02280
CCM_09080	CCM_02279
CCM_09080	CCM_02151
CCM_09080	CCM_02067
CCM_09080	CCM_01794
CCM_09080	CCM_01294
CCM_09080	CCM_01166
CCM_09080	CCM_01128
CCM_09080	CCM_01127
CCM_09080	CCM_01114
CCM_09080	CCM_00822
CCM_09080	CCM_00821
CCM_09080	CCM_00776
CCM_09080	CCM_00617
CCM_09080	CCM_00349
CCM_09080	CCM_00348
CCM_09080	CCM_00271
CCM_09080	CCM_00194
CCM_09080	CCM_00017
CCM_04604	CCM_09562
CCM_04604	CCM_09464
CCM_04604	CCM_09338
CCM_04604	CCM_08289
CCM_04604	CCM_08190
CCM_04604	CCM_07542
CCM_04604	CCM_07541
CCM_04604	CCM_06836
CCM_04604	CCM_06586
CCM_04604	CCM_06407
CCM_04604	CCM_06312
CCM_04604	CCM_04682
CCM_04604	CCM_04310
CCM_04604	CCM_04070
CCM_04604	CCM_04069
CCM_04604	CCM_03690
CCM_04604	CCM_03689
CCM_04604	CCM_03467
CCM_04604	CCM_03267
CCM_04604	CCM_03193
CCM_04604	CCM_03049
CCM_04604	CCM_02864
CCM_04604	CCM_02774
CCM_04604	CCM_02093
CCM_04604	CCM_01499
CCM_04604	CCM_01417
CCM_04604	CCM_01416
CCM_04604	CCM_00874
CCM_04604	CCM_00873
CCM_04604	CCM_00845
CCM_04604	CCM_00817
CCM_04604	CCM_00742
CCM_04604	CCM_00741
CCM_04604	CCM_00556
CCM_04604	CCM_00497
CCM_04604	CCM_00317
CCM_04604	CCM_09603
CCM_04604	CCM_09602
CCM_04604	CCM_09409
CCM_04604	CCM_09392
CCM_04604	CCM_09309
CCM_04604	CCM_09243
CCM_04604	CCM_09232
CCM_04604	CCM_09219
CCM_04604	CCM_09218
CCM_04604	CCM_09153
CCM_04604	CCM_09152
CCM_04604	CCM_09063
CCM_04604	CCM_09037
CCM_04604	CCM_08993
CCM_04604	CCM_08992
CCM_04604	CCM_08822
CCM_04604	CCM_08671
CCM_04604	CCM_08669
CCM_04604	CCM_08460
CCM_04604	CCM_08436
CCM_04604	CCM_08328
CCM_04604	CCM_08284
CCM_04604	CCM_08201
CCM_04604	CCM_08167
CCM_04604	CCM_07953
CCM_04604	CCM_07915
CCM_04604	CCM_07745
CCM_04604	CCM_07721
CCM_04604	CCM_07713
CCM_04604	CCM_07619
CCM_04604	CCM_07566
CCM_04604	CCM_09684
CCM_04604	CCM_07422
CCM_04604	CCM_07260
CCM_04604	CCM_07021
CCM_04604	CCM_07020
CCM_04604	CCM_06821
CCM_04604	CCM_06742
CCM_04604	CCM_06729
CCM_04604	CCM_06677
CCM_04604	CCM_06587
CCM_04604	CCM_06580
CCM_04604	CCM_06442
CCM_04604	CCM_06322
CCM_04604	CCM_06272
CCM_04604	CCM_06110
CCM_04604	CCM_06109
CCM_04604	CCM_06025
CCM_04604	CCM_05974
CCM_04604	CCM_05973
CCM_04604	CCM_05886
CCM_04604	CCM_05768
CCM_04604	CCM_05705
CCM_04604	CCM_05565
CCM_04604	CCM_05564
CCM_04604	CCM_05545
CCM_04604	CCM_05393
CCM_04604	CCM_05359
CCM_04604	CCM_05126
CCM_04604	CCM_05115
CCM_04604	CCM_04987
CCM_04604	CCM_04979
CCM_04604	CCM_04978
CCM_04604	CCM_04910
CCM_04604	CCM_04669
CCM_04604	CCM_04668
CCM_04604	CCM_04606
CCM_04604	CCM_04465
CCM_04604	CCM_04464
CCM_04604	CCM_04372
CCM_04604	CCM_04368
CCM_04604	CCM_04090
CCM_04604	CCM_04089
CCM_04604	CCM_04022
CCM_04604	CCM_04021
CCM_04604	CCM_03850
CCM_04604	CCM_03644
CCM_04604	CCM_03541
CCM_04604	CCM_03342
CCM_04604	CCM_03279
CCM_04604	CCM_03278
CCM_04604	CCM_02970
CCM_04604	CCM_02813
CCM_04604	CCM_02687
CCM_04604	CCM_02559
CCM_04604	CCM_02516
CCM_04604	CCM_02488
CCM_04604	CCM_02487
CCM_04604	CCM_02484
CCM_04604	CCM_02315
CCM_04604	CCM_02261
CCM_04604	CCM_02224
CCM_04604	CCM_02187
CCM_04604	CCM_02161
CCM_04604	CCM_02047
CCM_04604	CCM_01976
CCM_04604	CCM_01975
CCM_04604	CCM_01809
CCM_04604	CCM_01726
CCM_04604	CCM_01660
CCM_04604	CCM_01589
CCM_04604	CCM_01588
CCM_04604	CCM_01168
CCM_04604	CCM_01085
CCM_04604	CCM_00889
CCM_04604	CCM_00888
CCM_04604	CCM_00879
CCM_04604	CCM_00791
CCM_04604	CCM_00770
CCM_04604	CCM_00533
CCM_04604	CCM_00492
CCM_04604	CCM_00491
CCM_04604	CCM_00024
CCM_04604	CCM_09656
CCM_04604	CCM_09641
CCM_04604	CCM_09636
CCM_04604	CCM_09536
CCM_04604	CCM_09516
CCM_04604	CCM_09515
CCM_04604	CCM_09508
CCM_04604	CCM_09479
CCM_04604	CCM_09206
CCM_04604	CCM_09061
CCM_04604	CCM_09004
CCM_04604	CCM_08839
CCM_04604	CCM_08628
CCM_04604	CCM_08295
CCM_04604	CCM_07992
CCM_04604	CCM_07883
CCM_04604	CCM_07871
CCM_04604	CCM_07135
CCM_04604	CCM_06923
CCM_04604	CCM_06743
CCM_04604	CCM_06619
CCM_04604	CCM_06556
CCM_04604	CCM_06406
CCM_04604	CCM_06405
CCM_04604	CCM_06359
CCM_04604	CCM_06105
CCM_04604	CCM_06058
CCM_04604	CCM_06042
CCM_04604	CCM_06041
CCM_04604	CCM_05871
CCM_04604	CCM_05719
CCM_04604	CCM_05663
CCM_04604	CCM_05662
CCM_04604	CCM_05658
CCM_04604	CCM_04896
CCM_04604	CCM_03937
CCM_04604	CCM_03642
CCM_04604	CCM_03550
CCM_04604	CCM_03549
CCM_04604	CCM_03359
CCM_04604	CCM_03358
CCM_04604	CCM_03256
CCM_04604	CCM_03238
CCM_04604	CCM_02796
CCM_04604	CCM_02795
CCM_04604	CCM_02335
CCM_04604	CCM_02334
CCM_04604	CCM_02300
CCM_04604	CCM_02110
CCM_04604	CCM_01870
CCM_04604	CCM_01793
CCM_04604	CCM_01792
CCM_04604	CCM_01713
CCM_04604	CCM_01712
CCM_04604	CCM_01594
CCM_04604	CCM_01593
CCM_04604	CCM_01443
CCM_04604	CCM_01427
CCM_04604	CCM_01385
CCM_04604	CCM_01098
CCM_04604	CCM_01055
CCM_04604	CCM_00975
CCM_04604	CCM_00941
CCM_04604	CCM_00902
CCM_04604	CCM_00832
CCM_04604	CCM_00667
CCM_04604	CCM_00610
CCM_04604	CCM_00470
CCM_04604	CCM_00467
CCM_04604	CCM_00455
CCM_04604	CCM_00454
CCM_04604	CCM_00385
CCM_04604	CCM_00307
CCM_04604	CCM_09678
CCM_04604	CCM_09655
CCM_04604	CCM_09654
CCM_04604	CCM_09594
CCM_04604	CCM_09592
CCM_04604	CCM_09460
CCM_04604	CCM_09366
CCM_04604	CCM_09230
CCM_04604	CCM_09229
CCM_04604	CCM_09055
CCM_04604	CCM_08955
CCM_04604	CCM_08946
CCM_04604	CCM_08924
CCM_04604	CCM_08849
CCM_04604	CCM_08735
CCM_04604	CCM_08734
CCM_04604	CCM_08733
CCM_04604	CCM_08690
CCM_04604	CCM_08221
CCM_04604	CCM_08149
CCM_04604	CCM_07930
CCM_04604	CCM_07854
CCM_04604	CCM_07708
CCM_04604	CCM_07563
CCM_04604	CCM_07445
CCM_04604	CCM_07444
CCM_04604	CCM_07298
CCM_04604	CCM_07279
CCM_04604	CCM_07251
CCM_04604	CCM_07232
CCM_04604	CCM_07100
CCM_04604	CCM_07068
CCM_04604	CCM_07067
CCM_04604	CCM_07041
CCM_04604	CCM_07009
CCM_04604	CCM_06962
CCM_04604	CCM_06961
CCM_04604	CCM_06935
CCM_04604	CCM_06934
CCM_04604	CCM_06924
CCM_04604	CCM_06900
CCM_04604	CCM_06751
CCM_04604	CCM_06656
CCM_04604	CCM_06655
CCM_04604	CCM_06506
CCM_04604	CCM_06505
CCM_04604	CCM_06502
CCM_04604	CCM_06389
CCM_04604	CCM_06280
CCM_04604	CCM_06253
CCM_04604	CCM_06091
CCM_04604	CCM_05931
CCM_04604	CCM_05675
CCM_04604	CCM_05674
CCM_04604	CCM_05664
CCM_04604	CCM_05613
CCM_04604	CCM_05507
CCM_04604	CCM_05487
CCM_04604	CCM_05398
CCM_04604	CCM_05397
CCM_04604	CCM_05277
CCM_04604	CCM_05199
CCM_04604	CCM_05191
CCM_04604	CCM_05185
CCM_04604	CCM_05022
CCM_04604	CCM_04958
CCM_04604	CCM_04905
CCM_04604	CCM_04823
CCM_04604	CCM_04749
CCM_04604	CCM_04490
CCM_04604	CCM_04447
CCM_04604	CCM_04446
CCM_04604	CCM_04385
CCM_04604	CCM_04317
CCM_04604	CCM_04316
CCM_04604	CCM_04298
CCM_04604	CCM_04297
CCM_04604	CCM_04264
CCM_04604	CCM_04227
CCM_04604	CCM_09683
CCM_04604	CCM_04164
CCM_04604	CCM_04161
CCM_04604	CCM_04160
CCM_04604	CCM_04140
CCM_04604	CCM_04017
CCM_04604	CCM_04010
CCM_04604	CCM_03958
CCM_04604	CCM_03806
CCM_04604	CCM_03804
CCM_04604	CCM_03755
CCM_04604	CCM_03754
CCM_04604	CCM_03696
CCM_04604	CCM_03586
CCM_04604	CCM_03479
CCM_04604	CCM_03421
CCM_04604	CCM_03385
CCM_04604	CCM_03237
CCM_04604	CCM_03196
CCM_04604	CCM_03167
CCM_04604	CCM_03001
CCM_04604	CCM_02950
CCM_04604	CCM_02769
CCM_04604	CCM_02698
CCM_04604	CCM_02679
CCM_04604	CCM_02479
CCM_04604	CCM_02458
CCM_04604	CCM_02149
CCM_04604	CCM_02118
CCM_04604	CCM_02117
CCM_04604	CCM_02022
CCM_04604	CCM_01906
CCM_04604	CCM_01905
CCM_04604	CCM_01846
CCM_04604	CCM_01766
CCM_04604	CCM_01765
CCM_04604	CCM_01682
CCM_04604	CCM_01396
CCM_04604	CCM_01355
CCM_04604	CCM_01334
CCM_04604	CCM_01333
CCM_04604	CCM_01308
CCM_04604	CCM_01303
CCM_04604	CCM_01265
CCM_04604	CCM_01234
CCM_04604	CCM_01169
CCM_04604	CCM_01136
CCM_04604	CCM_01057
CCM_04604	CCM_01040
CCM_04604	CCM_01003
CCM_04604	CCM_00960
CCM_04604	CCM_00908
CCM_04604	CCM_00802
CCM_04604	CCM_00801
CCM_04604	CCM_00658
CCM_04604	CCM_00611
CCM_04604	CCM_00319
CCM_04604	CCM_00288
CCM_04604	CCM_00287
CCM_04604	CCM_00214
CCM_04604	CCM_00191
CCM_04604	CCM_00189
CCM_04604	CCM_00070
CCM_04604	CCM_00069
CCM_04604	CCM_00041
CCM_04604	CCM_00037
CCM_04604	CCM_09639
CCM_04604	CCM_09637
CCM_04604	CCM_09629
CCM_04604	CCM_09626
CCM_04604	CCM_09625
CCM_04604	CCM_09623
CCM_04604	CCM_09619
CCM_04604	CCM_09584
CCM_04604	CCM_09553
CCM_04604	CCM_09540
CCM_04604	CCM_09539
CCM_04604	CCM_09501
CCM_04604	CCM_09496
CCM_04604	CCM_09481
CCM_04604	CCM_09420
CCM_04604	CCM_09417
CCM_04604	CCM_09396
CCM_04604	CCM_09394
CCM_04604	CCM_09377
CCM_04604	CCM_09376
CCM_04604	CCM_09375
CCM_04604	CCM_09368
CCM_04604	CCM_09362
CCM_04604	CCM_09360
CCM_04604	CCM_09359
CCM_04604	CCM_09342
CCM_04604	CCM_09341
CCM_04604	CCM_09337
CCM_04604	CCM_09330
CCM_04604	CCM_09324
CCM_04604	CCM_09317
CCM_04604	CCM_09316
CCM_04604	CCM_09278
CCM_04604	CCM_09277
CCM_04604	CCM_09263
CCM_04604	CCM_09262
CCM_04604	CCM_09261
CCM_04604	CCM_09251
CCM_04604	CCM_09246
CCM_04604	CCM_09244
CCM_04604	CCM_09231
CCM_04604	CCM_09194
CCM_04604	CCM_09178
CCM_04604	CCM_09156
CCM_04604	CCM_09122
CCM_04604	CCM_09115
CCM_04604	CCM_09104
CCM_04604	CCM_09103
CCM_04604	CCM_09102
CCM_04604	CCM_09096
CCM_04604	CCM_09095
CCM_04604	CCM_09091
CCM_04604	CCM_09074
CCM_04604	CCM_09058
CCM_04604	CCM_09044
CCM_04604	CCM_09043
CCM_04604	CCM_09013
CCM_04604	CCM_09007
CCM_04604	CCM_08968
CCM_04604	CCM_08925
CCM_04604	CCM_08900
CCM_04604	CCM_08899
CCM_04604	CCM_08852
CCM_04604	CCM_08841
CCM_04604	CCM_08840
CCM_04604	CCM_08829
CCM_04604	CCM_08771
CCM_04604	CCM_08751
CCM_04604	CCM_08737
CCM_04604	CCM_08704
CCM_04604	CCM_08666
CCM_04604	CCM_08658
CCM_04604	CCM_08651
CCM_04604	CCM_08627
CCM_04604	CCM_08601
CCM_04604	CCM_08589
CCM_04604	CCM_08586
CCM_04604	CCM_08565
CCM_04604	CCM_08521
CCM_04604	CCM_08519
CCM_04604	CCM_08518
CCM_04604	CCM_08490
CCM_04604	CCM_08484
CCM_04604	CCM_08483
CCM_04604	CCM_08416
CCM_04604	CCM_08412
CCM_04604	CCM_08411
CCM_04604	CCM_08389
CCM_04604	CCM_08388
CCM_04604	CCM_08375
CCM_04604	CCM_08367
CCM_04604	CCM_08344
CCM_04604	CCM_08338
CCM_04604	CCM_08337
CCM_04604	CCM_08322
CCM_04604	CCM_08316
CCM_04604	CCM_08315
CCM_04604	CCM_08288
CCM_04604	CCM_08287
CCM_04604	CCM_08280
CCM_04604	CCM_08278
CCM_04604	CCM_08272
CCM_04604	CCM_08260
CCM_04604	CCM_08257
CCM_04604	CCM_08251
CCM_04604	CCM_08242
CCM_04604	CCM_08241
CCM_04604	CCM_08191
CCM_04604	CCM_08177
CCM_04604	CCM_08144
CCM_04604	CCM_08143
CCM_04604	CCM_08141
CCM_04604	CCM_08077
CCM_04604	CCM_08030
CCM_04604	CCM_07981
CCM_04604	CCM_07962
CCM_04604	CCM_07917
CCM_04604	CCM_07892
CCM_04604	CCM_07889
CCM_04604	CCM_07819
CCM_04604	CCM_07803
CCM_04604	CCM_07802
CCM_04604	CCM_07801
CCM_04604	CCM_07766
CCM_04604	CCM_07740
CCM_04604	CCM_07739
CCM_04604	CCM_07730
CCM_04604	CCM_07729
CCM_04604	CCM_07717
CCM_04604	CCM_07716
CCM_04604	CCM_07712
CCM_04604	CCM_07711
CCM_04604	CCM_07685
CCM_04604	CCM_07677
CCM_04604	CCM_07673
CCM_04604	CCM_07653
CCM_04604	CCM_07630
CCM_04604	CCM_07629
CCM_04604	CCM_07609
CCM_04604	CCM_07586
CCM_04604	CCM_07569
CCM_04604	CCM_07561
CCM_04604	CCM_07532
CCM_04604	CCM_07497
CCM_04604	CCM_07424
CCM_04604	CCM_07349
CCM_04604	CCM_07330
CCM_04604	CCM_07325
CCM_04604	CCM_07324
CCM_04604	CCM_07301
CCM_04604	CCM_07297
CCM_04604	CCM_07226
CCM_04604	CCM_07225
CCM_04604	CCM_07219
CCM_04604	CCM_07218
CCM_04604	CCM_07190
CCM_04604	CCM_07186
CCM_04604	CCM_07185
CCM_04604	CCM_07171
CCM_04604	CCM_07170
CCM_04604	CCM_07163
CCM_04604	CCM_07151
CCM_04604	CCM_07122
CCM_04604	CCM_07121
CCM_04604	CCM_07120
CCM_04604	CCM_07111
CCM_04604	CCM_07092
CCM_04604	CCM_07076
CCM_04604	CCM_07058
CCM_04604	CCM_07044
CCM_04604	CCM_07043
CCM_04604	CCM_07031
CCM_04604	CCM_06929
CCM_04604	CCM_06918
CCM_04604	CCM_06870
CCM_04604	CCM_06860
CCM_04604	CCM_06859
CCM_04604	CCM_06850
CCM_04604	CCM_06795
CCM_04604	CCM_06713
CCM_04604	CCM_06712
CCM_04604	CCM_06695
CCM_04604	CCM_06689
CCM_04604	CCM_06687
CCM_04604	CCM_06686
CCM_04604	CCM_06679
CCM_04604	CCM_06678
CCM_04604	CCM_06676
CCM_04604	CCM_06669
CCM_04604	CCM_06602
CCM_04604	CCM_06593
CCM_04604	CCM_06573
CCM_04604	CCM_06540
CCM_04604	CCM_06462
CCM_04604	CCM_06441
CCM_04604	CCM_06425
CCM_04604	CCM_06410
CCM_04604	CCM_06372
CCM_04604	CCM_06371
CCM_04604	CCM_06356
CCM_04604	CCM_06327
CCM_04604	CCM_06326
CCM_04604	CCM_06290
CCM_04604	CCM_06289
CCM_04604	CCM_06268
CCM_04604	CCM_06267
CCM_04604	CCM_06232
CCM_04604	CCM_06231
CCM_04604	CCM_06217
CCM_04604	CCM_06216
CCM_04604	CCM_06182
CCM_04604	CCM_06163
CCM_04604	CCM_06137
CCM_04604	CCM_06117
CCM_04604	CCM_06098
CCM_04604	CCM_06060
CCM_04604	CCM_06032
CCM_04604	CCM_05993
CCM_04604	CCM_05992
CCM_04604	CCM_05979
CCM_04604	CCM_05977
CCM_04604	CCM_05944
CCM_04604	CCM_05941
CCM_04604	CCM_05940
CCM_04604	CCM_05934
CCM_04604	CCM_05920
CCM_04604	CCM_05919
CCM_04604	CCM_05902
CCM_04604	CCM_05857
CCM_04604	CCM_05856
CCM_04604	CCM_05855
CCM_04604	CCM_05854
CCM_04604	CCM_05827
CCM_04604	CCM_05810
CCM_04604	CCM_05804
CCM_04604	CCM_05756
CCM_04604	CCM_05755
CCM_04604	CCM_05741
CCM_04604	CCM_05734
CCM_04604	CCM_05708
CCM_04604	CCM_05706
CCM_04604	CCM_05695
CCM_04604	CCM_05691
CCM_04604	CCM_05690
CCM_04604	CCM_05684
CCM_04604	CCM_05683
CCM_04604	CCM_05620
CCM_04604	CCM_05609
CCM_04604	CCM_05584
CCM_04604	CCM_05578
CCM_04604	CCM_05577
CCM_04604	CCM_05521
CCM_04604	CCM_05512
CCM_04604	CCM_05456
CCM_04604	CCM_05455
CCM_04604	CCM_05437
CCM_04604	CCM_05425
CCM_04604	CCM_05424
CCM_04604	CCM_05395
CCM_04604	CCM_05342
CCM_04604	CCM_05293
CCM_04604	CCM_05264
CCM_04604	CCM_05262
CCM_04604	CCM_05234
CCM_04604	CCM_05209
CCM_04604	CCM_05208
CCM_04604	CCM_05207
CCM_04604	CCM_05166
CCM_04604	CCM_05141
CCM_04604	CCM_05085
CCM_04604	CCM_05084
CCM_04604	CCM_04969
CCM_04604	CCM_04968
CCM_04604	CCM_04963
CCM_04604	CCM_04962
CCM_04604	CCM_04950
CCM_04604	CCM_04909
CCM_04604	CCM_04893
CCM_04604	CCM_04876
CCM_04604	CCM_04849
CCM_04604	CCM_04848
CCM_04604	CCM_04836
CCM_04604	CCM_04825
CCM_04604	CCM_04820
CCM_04604	CCM_04755
CCM_04604	CCM_04705
CCM_04604	CCM_04683
CCM_04604	CCM_04677
CCM_04604	CCM_04643
CCM_04604	CCM_04620
CCM_04604	CCM_04608
CCM_04604	CCM_04591
CCM_04604	CCM_04590
CCM_04604	CCM_04574
CCM_04604	CCM_04521
CCM_04604	CCM_04520
CCM_04604	CCM_04497
CCM_04604	CCM_04496
CCM_04604	CCM_04472
CCM_04604	CCM_04456
CCM_04604	CCM_04431
CCM_04604	CCM_04421
CCM_04604	CCM_04420
CCM_04604	CCM_04357
CCM_04604	CCM_04299
CCM_04604	CCM_04283
CCM_04604	CCM_04246
CCM_04604	CCM_04239
CCM_04604	CCM_04218
CCM_04604	CCM_04183
CCM_04604	CCM_04178
CCM_04604	CCM_04171
CCM_04604	CCM_04170
CCM_04604	CCM_04156
CCM_04604	CCM_04120
CCM_04604	CCM_04068
CCM_04604	CCM_04067
CCM_04604	CCM_04038
CCM_04604	CCM_04009
CCM_04604	CCM_03991
CCM_04604	CCM_03990
CCM_04604	CCM_03986
CCM_04604	CCM_03982
CCM_04604	CCM_03949
CCM_04604	CCM_03948
CCM_04604	CCM_03947
CCM_04604	CCM_03938
CCM_04604	CCM_03936
CCM_04604	CCM_03933
CCM_04604	CCM_03930
CCM_04604	CCM_03929
CCM_04604	CCM_03928
CCM_04604	CCM_03907
CCM_04604	CCM_03898
CCM_04604	CCM_03897
CCM_04604	CCM_03878
CCM_04604	CCM_03877
CCM_04604	CCM_03866
CCM_04604	CCM_03856
CCM_04604	CCM_03842
CCM_04604	CCM_03841
CCM_04604	CCM_03822
CCM_04604	CCM_03761
CCM_04604	CCM_03723
CCM_04604	CCM_03722
CCM_04604	CCM_03664
CCM_04604	CCM_03663
CCM_04604	CCM_03641
CCM_04604	CCM_03640
CCM_04604	CCM_03636
CCM_04604	CCM_03635
CCM_04604	CCM_03634
CCM_04604	CCM_03618
CCM_04604	CCM_03601
CCM_04604	CCM_03600
CCM_04604	CCM_03554
CCM_04604	CCM_03543
CCM_04604	CCM_03529
CCM_04604	CCM_03513
CCM_04604	CCM_03499
CCM_04604	CCM_03491
CCM_04604	CCM_03485
CCM_04604	CCM_03466
CCM_04604	CCM_03464
CCM_04604	CCM_03463
CCM_04604	CCM_03458
CCM_04604	CCM_03440
CCM_04604	CCM_03424
CCM_04604	CCM_03362
CCM_04604	CCM_03345
CCM_04604	CCM_03344
CCM_04604	CCM_03333
CCM_04604	CCM_03288
CCM_04604	CCM_03287
CCM_04604	CCM_03254
CCM_04604	CCM_03239
CCM_04604	CCM_03195
CCM_04604	CCM_03194
CCM_04604	CCM_03180
CCM_04604	CCM_03179
CCM_04604	CCM_03168
CCM_04604	CCM_03159
CCM_04604	CCM_03152
CCM_04604	CCM_03151
CCM_04604	CCM_03143
CCM_04604	CCM_03131
CCM_04604	CCM_03130
CCM_04604	CCM_03129
CCM_04604	CCM_03123
CCM_04604	CCM_03121
CCM_04604	CCM_03120
CCM_04604	CCM_03108
CCM_04604	CCM_03103
CCM_04604	CCM_03082
CCM_04604	CCM_03053
CCM_04604	CCM_03044
CCM_04604	CCM_03039
CCM_04604	CCM_02966
CCM_04604	CCM_02955
CCM_04604	CCM_02890
CCM_04604	CCM_02889
CCM_04604	CCM_02853
CCM_04604	CCM_02831
CCM_04604	CCM_02812
CCM_04604	CCM_02783
CCM_04604	CCM_02782
CCM_04604	CCM_02764
CCM_04604	CCM_02754
CCM_04604	CCM_02749
CCM_04604	CCM_02704
CCM_04604	CCM_02703
CCM_04604	CCM_02682
CCM_04604	CCM_02670
CCM_04604	CCM_02595
CCM_04604	CCM_02594
CCM_04604	CCM_02587
CCM_04604	CCM_02521
CCM_04604	CCM_02517
CCM_04604	CCM_02505
CCM_04604	CCM_02504
CCM_04604	CCM_02474
CCM_04604	CCM_02473
CCM_04604	CCM_02468
CCM_04604	CCM_02410
CCM_04604	CCM_02362
CCM_04604	CCM_02361
CCM_04604	CCM_02360
CCM_04604	CCM_02358
CCM_04604	CCM_02355
CCM_04604	CCM_02353
CCM_04604	CCM_02281
CCM_04604	CCM_02278
CCM_04604	CCM_02270
CCM_04604	CCM_02264
CCM_04604	CCM_02236
CCM_04604	CCM_02219
CCM_04604	CCM_02218
CCM_04604	CCM_02211
CCM_04604	CCM_02202
CCM_04604	CCM_02177
CCM_04604	CCM_02137
CCM_04604	CCM_02129
CCM_04604	CCM_02094
CCM_04604	CCM_02066
CCM_04604	CCM_02030
CCM_04604	CCM_02008
CCM_04604	CCM_02000
CCM_04604	CCM_01959
CCM_04604	CCM_01958
CCM_04604	CCM_01948
CCM_04604	CCM_01933
CCM_04604	CCM_01932
CCM_04604	CCM_01931
CCM_04604	CCM_01912
CCM_04604	CCM_01908
CCM_04604	CCM_01901
CCM_04604	CCM_01863
CCM_04604	CCM_01851
CCM_04604	CCM_01818
CCM_04604	CCM_01813
CCM_04604	CCM_01805
CCM_04604	CCM_01804
CCM_04604	CCM_01777
CCM_04604	CCM_01706
CCM_04604	CCM_01681
CCM_04604	CCM_01608
CCM_04604	CCM_01607
CCM_04604	CCM_01571
CCM_04604	CCM_01564
CCM_04604	CCM_01557
CCM_04604	CCM_01556
CCM_04604	CCM_01540
CCM_04604	CCM_01534
CCM_04604	CCM_01533
CCM_04604	CCM_01429
CCM_04604	CCM_01428
CCM_04604	CCM_01351
CCM_04604	CCM_01350
CCM_04604	CCM_01313
CCM_04604	CCM_01264
CCM_04604	CCM_01237
CCM_04604	CCM_01230
CCM_04604	CCM_01221
CCM_04604	CCM_01219
CCM_04604	CCM_01203
CCM_04604	CCM_01202
CCM_04604	CCM_01197
CCM_04604	CCM_01196
CCM_04604	CCM_01195
CCM_04604	CCM_01194
CCM_04604	CCM_01193
CCM_04604	CCM_01183
CCM_04604	CCM_01087
CCM_04604	CCM_01086
CCM_04604	CCM_01074
CCM_04604	CCM_01073
CCM_04604	CCM_01058
CCM_04604	CCM_01041
CCM_04604	CCM_01038
CCM_04604	CCM_01037
CCM_04604	CCM_01036
CCM_04604	CCM_01029
CCM_04604	CCM_01028
CCM_04604	CCM_01023
CCM_04604	CCM_01017
CCM_04604	CCM_01016
CCM_04604	CCM_00997
CCM_04604	CCM_00994
CCM_04604	CCM_00946
CCM_04604	CCM_00945
CCM_04604	CCM_00910
CCM_04604	CCM_00890
CCM_04604	CCM_00782
CCM_04604	CCM_00781
CCM_04604	CCM_00747
CCM_04604	CCM_00746
CCM_04604	CCM_00737
CCM_04604	CCM_00720
CCM_04604	CCM_00712
CCM_04604	CCM_00672
CCM_04604	CCM_00669
CCM_04604	CCM_00668
CCM_04604	CCM_00662
CCM_04604	CCM_00661
CCM_04604	CCM_00589
CCM_04604	CCM_00583
CCM_04604	CCM_00569
CCM_04604	CCM_00542
CCM_04604	CCM_00541
CCM_04604	CCM_00457
CCM_04604	CCM_00396
CCM_04604	CCM_00394
CCM_04604	CCM_00393
CCM_04604	CCM_00382
CCM_04604	CCM_00381
CCM_04604	CCM_00380
CCM_04604	CCM_00343
CCM_04604	CCM_00329
CCM_04604	CCM_00328
CCM_04604	CCM_00321
CCM_04604	CCM_00298
CCM_04604	CCM_00297
CCM_04604	CCM_00292
CCM_04604	CCM_00281
CCM_04604	CCM_00272
CCM_04604	CCM_00255
CCM_04604	CCM_00231
CCM_04604	CCM_00230
CCM_04604	CCM_00221
CCM_04604	CCM_00213
CCM_04604	CCM_00196
CCM_04604	CCM_00192
CCM_04604	CCM_00185
CCM_04604	CCM_00184
CCM_04604	CCM_00177
CCM_04604	CCM_00174
CCM_04604	CCM_00164
CCM_04604	CCM_00141
CCM_04604	CCM_00116
CCM_04604	CCM_00050
CCM_04604	CCM_00039
CCM_04604	CCM_00001
CCM_04604	CCM_09675
CCM_04604	CCM_09624
CCM_04604	CCM_09552
CCM_04604	CCM_09548
CCM_04604	CCM_09509
CCM_04604	CCM_09471
CCM_04604	CCM_09470
CCM_04604	CCM_09388
CCM_04604	CCM_09322
CCM_04604	CCM_09321
CCM_04604	CCM_09266
CCM_04604	CCM_09173
CCM_04604	CCM_09127
CCM_04604	CCM_09126
CCM_04604	CCM_09118
CCM_04604	CCM_09098
CCM_04604	CCM_09097
CCM_04604	CCM_09036
CCM_04604	CCM_09031
CCM_04604	CCM_09030
CCM_04604	CCM_08756
CCM_04604	CCM_08755
CCM_04604	CCM_08631
CCM_04604	CCM_08511
CCM_04604	CCM_08452
CCM_04604	CCM_08420
CCM_04604	CCM_08419
CCM_04604	CCM_08368
CCM_04604	CCM_08351
CCM_04604	CCM_08345
CCM_04604	CCM_08343
CCM_04604	CCM_08342
CCM_04604	CCM_08285
CCM_04604	CCM_08282
CCM_04604	CCM_08281
CCM_04604	CCM_08277
CCM_04604	CCM_08050
CCM_04604	CCM_07996
CCM_04604	CCM_07995
CCM_04604	CCM_07880
CCM_04604	CCM_07877
CCM_04604	CCM_07786
CCM_04604	CCM_07774
CCM_04604	CCM_07707
CCM_04604	CCM_07621
CCM_04604	CCM_07453
CCM_04604	CCM_07387
CCM_04604	CCM_07362
CCM_04604	CCM_07361
CCM_04604	CCM_07203
CCM_04604	CCM_07179
CCM_04604	CCM_07073
CCM_04604	CCM_06898
CCM_04604	CCM_06897
CCM_04604	CCM_06857
CCM_04604	CCM_06839
CCM_04604	CCM_06809
CCM_04604	CCM_06794
CCM_04604	CCM_06763
CCM_04604	CCM_06762
CCM_04604	CCM_06708
CCM_04604	CCM_06646
CCM_04604	CCM_06630
CCM_04604	CCM_06382
CCM_04604	CCM_06313
CCM_04604	CCM_06288
CCM_04604	CCM_06227
CCM_04604	CCM_06214
CCM_04604	CCM_06079
CCM_04604	CCM_05995
CCM_04604	CCM_05994
CCM_04604	CCM_05989
CCM_04604	CCM_05943
CCM_04604	CCM_05446
CCM_04604	CCM_05348
CCM_04604	CCM_05347
CCM_04604	CCM_05287
CCM_04604	CCM_05158
CCM_04604	CCM_05155
CCM_04604	CCM_05154
CCM_04604	CCM_05122
CCM_04604	CCM_05121
CCM_04604	CCM_05117
CCM_04604	CCM_05086
CCM_04604	CCM_05037
CCM_04604	CCM_04993
CCM_04604	CCM_04942
CCM_04604	CCM_04803
CCM_04604	CCM_04802
CCM_04604	CCM_04797
CCM_04604	CCM_04754
CCM_04604	CCM_04725
CCM_04604	CCM_04692
CCM_04604	CCM_04575
CCM_04604	CCM_04277
CCM_04604	CCM_04276
CCM_04604	CCM_04269
CCM_04604	CCM_04211
CCM_04604	CCM_03997
CCM_04604	CCM_03973
CCM_04604	CCM_03965
CCM_04604	CCM_03946
CCM_04604	CCM_03906
CCM_04604	CCM_03905
CCM_04604	CCM_03888
CCM_04604	CCM_03854
CCM_04604	CCM_03853
CCM_04604	CCM_03661
CCM_04604	CCM_03655
CCM_04604	CCM_03654
CCM_04604	CCM_03604
CCM_04604	CCM_03476
CCM_04604	CCM_03474
CCM_04604	CCM_03423
CCM_04604	CCM_03422
CCM_04604	CCM_03416
CCM_04604	CCM_03399
CCM_04604	CCM_03379
CCM_04604	CCM_03377
CCM_04604	CCM_03355
CCM_04604	CCM_03350
CCM_04604	CCM_03122
CCM_04604	CCM_03052
CCM_04604	CCM_03035
CCM_04604	CCM_03030
CCM_04604	CCM_02901
CCM_04604	CCM_02878
CCM_04604	CCM_02873
CCM_04604	CCM_02832
CCM_04604	CCM_02810
CCM_04604	CCM_02616
CCM_04604	CCM_02565
CCM_04604	CCM_02520
CCM_04604	CCM_02429
CCM_04604	CCM_02428
CCM_04604	CCM_02425
CCM_04604	CCM_02384
CCM_04604	CCM_02351
CCM_04604	CCM_02291
CCM_04604	CCM_02132
CCM_04604	CCM_02123
CCM_04604	CCM_02067
CCM_04604	CCM_02053
CCM_04604	CCM_02052
CCM_04604	CCM_01968
CCM_04604	CCM_01967
CCM_04604	CCM_01947
CCM_04604	CCM_01944
CCM_04604	CCM_01943
CCM_04604	CCM_01900
CCM_04604	CCM_01776
CCM_04604	CCM_01767
CCM_04604	CCM_01732
CCM_04604	CCM_01650
CCM_04604	CCM_01649
CCM_04604	CCM_01606
CCM_04604	CCM_01548
CCM_04604	CCM_01547
CCM_04604	CCM_01537
CCM_04604	CCM_01532
CCM_04604	CCM_01526
CCM_04604	CCM_01484
CCM_04604	CCM_01405
CCM_04604	CCM_01404
CCM_04604	CCM_01384
CCM_04604	CCM_01157
CCM_04604	CCM_01022
CCM_04604	CCM_00996
CCM_04604	CCM_00986
CCM_04604	CCM_00964
CCM_04604	CCM_00953
CCM_04604	CCM_00872
CCM_04604	CCM_00816
CCM_04604	CCM_00711
CCM_04604	CCM_00710
CCM_04604	CCM_00699
CCM_04604	CCM_00696
CCM_04604	CCM_00671
CCM_04604	CCM_00666
CCM_04604	CCM_00545
CCM_04604	CCM_00532
CCM_04604	CCM_00463
CCM_04604	CCM_00412
CCM_04604	CCM_00402
CCM_04604	CCM_00386
CCM_04604	CCM_00379
CCM_04604	CCM_00318
CCM_04604	CCM_00269
CCM_04604	CCM_00182
CCM_04604	CCM_00043
CCM_04604	CCM_00042
CCM_04586	CCM_09480
CCM_04586	CCM_09317
CCM_04586	CCM_09316
CCM_04586	CCM_09198
CCM_04586	CCM_09019
CCM_04586	CCM_08965
CCM_04586	CCM_08734
CCM_04586	CCM_08589
CCM_04586	CCM_08518
CCM_04586	CCM_08343
CCM_04586	CCM_08215
CCM_04586	CCM_08214
CCM_04586	CCM_08175
CCM_04586	CCM_08174
CCM_04586	CCM_08121
CCM_04586	CCM_07886
CCM_04586	CCM_07844
CCM_04586	CCM_07785
CCM_04586	CCM_07718
CCM_04586	CCM_07549
CCM_04586	CCM_07538
CCM_04586	CCM_07537
CCM_04586	CCM_07433
CCM_04586	CCM_07347
CCM_04586	CCM_07329
CCM_04586	CCM_07307
CCM_04586	CCM_07188
CCM_04586	CCM_07187
CCM_04586	CCM_07170
CCM_04586	CCM_07164
CCM_04586	CCM_07001
CCM_04586	CCM_06991
CCM_04586	CCM_06718
CCM_04586	CCM_06508
CCM_04586	CCM_06496
CCM_04586	CCM_06354
CCM_04586	CCM_06047
CCM_04586	CCM_05957
CCM_04586	CCM_05956
CCM_04586	CCM_05745
CCM_04586	CCM_05652
CCM_04586	CCM_05625
CCM_04586	CCM_05497
CCM_04586	CCM_05458
CCM_04586	CCM_05371
CCM_04586	CCM_05370
CCM_04586	CCM_05318
CCM_04586	CCM_05317
CCM_04586	CCM_05308
CCM_04586	CCM_05228
CCM_04586	CCM_05126
CCM_04586	CCM_04686
CCM_04586	CCM_04476
CCM_04586	CCM_04475
CCM_04586	CCM_04263
CCM_04586	CCM_04257
CCM_04586	CCM_04139
CCM_04586	CCM_04113
CCM_04586	CCM_04006
CCM_04586	CCM_03895
CCM_04586	CCM_03894
CCM_04586	CCM_03833
CCM_04586	CCM_03786
CCM_04586	CCM_03735
CCM_04586	CCM_03613
CCM_04586	CCM_03608
CCM_04586	CCM_03495
CCM_04586	CCM_03234
CCM_04586	CCM_03109
CCM_04586	CCM_03103
CCM_04586	CCM_03080
CCM_04586	CCM_03014
CCM_04586	CCM_02978
CCM_04586	CCM_02940
CCM_04586	CCM_02818
CCM_04586	CCM_02817
CCM_04586	CCM_02681
CCM_04586	CCM_02556
CCM_04586	CCM_02526
CCM_04586	CCM_02520
CCM_04586	CCM_02380
CCM_04586	CCM_01898
CCM_04586	CCM_01863
CCM_04586	CCM_01795
CCM_04586	CCM_01705
CCM_04586	CCM_01493
CCM_04586	CCM_01435
CCM_04586	CCM_01405
CCM_04586	CCM_01250
CCM_04586	CCM_01148
CCM_04586	CCM_01146
CCM_04586	CCM_01132
CCM_04586	CCM_01131
CCM_04586	CCM_01052
CCM_04586	CCM_01051
CCM_04586	CCM_01022
CCM_04586	CCM_00938
CCM_04586	CCM_00892
CCM_04586	CCM_00796
CCM_04586	CCM_00795
CCM_04586	CCM_00639
CCM_04586	CCM_00629
CCM_04586	CCM_00545
CCM_04586	CCM_00504
CCM_04586	CCM_00216
CCM_04586	CCM_07772
CCM_04586	CCM_07618
CCM_04586	CCM_04679
CCM_04586	CCM_01974
CCM_04586	CCM_01753
CCM_04586	CCM_01752
CCM_04586	CCM_09125
CCM_04586	CCM_08957
CCM_04586	CCM_08956
CCM_04586	CCM_08699
CCM_04586	CCM_08698
CCM_04586	CCM_08556
CCM_04586	CCM_08429
CCM_04586	CCM_08159
CCM_04586	CCM_07816
CCM_04586	CCM_07792
CCM_04586	CCM_09684
CCM_04586	CCM_07468
CCM_04586	CCM_07467
CCM_04586	CCM_07283
CCM_04586	CCM_07252
CCM_04586	CCM_06954
CCM_04586	CCM_06944
CCM_04586	CCM_06901
CCM_04586	CCM_06759
CCM_04586	CCM_06553
CCM_04586	CCM_06552
CCM_04586	CCM_06429
CCM_04586	CCM_06428
CCM_04586	CCM_06141
CCM_04586	CCM_05965
CCM_04586	CCM_05885
CCM_04586	CCM_05884
CCM_04586	CCM_05723
CCM_04586	CCM_05664
CCM_04586	CCM_05639
CCM_04586	CCM_05256
CCM_04586	CCM_05113
CCM_04586	CCM_05112
CCM_04586	CCM_05087
CCM_04586	CCM_04609
CCM_04586	CCM_04587
CCM_04586	CCM_04586
CCM_04586	CCM_04564
CCM_04586	CCM_04444
CCM_04586	CCM_04437
CCM_04586	CCM_04436
CCM_04586	CCM_04327
CCM_04586	CCM_03720
CCM_04586	CCM_03642
CCM_04586	CCM_03574
CCM_04586	CCM_03533
CCM_04586	CCM_03485
CCM_04586	CCM_03431
CCM_04586	CCM_03430
CCM_04586	CCM_03265
CCM_04586	CCM_03264
CCM_04586	CCM_03214
CCM_04586	CCM_03130
CCM_04586	CCM_02870
CCM_04586	CCM_02839
CCM_04586	CCM_02724
CCM_04586	CCM_02661
CCM_04586	CCM_02539
CCM_04586	CCM_02486
CCM_04586	CCM_02381
CCM_04586	CCM_02347
CCM_04586	CCM_02026
CCM_04586	CCM_02025
CCM_04586	CCM_01990
CCM_04586	CCM_01706
CCM_04586	CCM_01601
CCM_04586	CCM_01502
CCM_04586	CCM_01377
CCM_04586	CCM_01376
CCM_04586	CCM_01367
CCM_04586	CCM_01357
CCM_04586	CCM_01324
CCM_04586	CCM_00631
CCM_04586	CCM_00630
CCM_04586	CCM_00444
CCM_04586	CCM_00236
CCM_04586	CCM_00208
CCM_04586	CCM_00037
CCM_04586	CCM_00020
CCM_04586	CCM_03585
CCM_04586	CCM_08713
CCM_04586	CCM_07920
CCM_04586	CCM_07651
CCM_04586	CCM_06112
CCM_04586	CCM_05820
CCM_04586	CCM_05544
CCM_04586	CCM_05452
CCM_04586	CCM_05111
CCM_04586	CCM_05110
CCM_04586	CCM_04605
CCM_04586	CCM_04219
CCM_04586	CCM_04218
CCM_04586	CCM_03152
CCM_04586	CCM_03151
CCM_04586	CCM_02857
CCM_04586	CCM_02722
CCM_04586	CCM_01703
CCM_04586	CCM_01486
CCM_04586	CCM_01358
CCM_04586	CCM_00375
CCM_04586	CCM_00374
CCM_04586	CCM_00140
CCM_04586	CCM_00139
CCM_04586	CCM_05669
CCM_04586	CCM_05668
CCM_04586	CCM_05369
CCM_04586	CCM_04555
CCM_04586	CCM_03383
CCM_04586	CCM_03145
CCM_04586	CCM_03088
CCM_04586	CCM_03087
CCM_04586	CCM_01859
CCM_04586	CCM_07737
CCM_04586	CCM_07437
CCM_04586	CCM_07331
CCM_04586	CCM_07157
CCM_04586	CCM_07156
CCM_04586	CCM_06977
CCM_04586	CCM_06865
CCM_04586	CCM_05603
CCM_04586	CCM_05147
CCM_04586	CCM_04742
CCM_04586	CCM_04163
CCM_04586	CCM_04043
CCM_04586	CCM_03407
CCM_04586	CCM_03059
CCM_04586	CCM_02967
CCM_04586	CCM_02640
CCM_04586	CCM_02585
CCM_04586	CCM_01977
CCM_04586	CCM_01532
CCM_04586	CCM_01347
CCM_04586	CCM_00849
CCM_04586	CCM_00848
CCM_04586	CCM_00326
CCM_04586	CCM_09482
CCM_04586	CCM_09035
CCM_04586	CCM_08109
CCM_04586	CCM_08108
CCM_04586	CCM_08053
CCM_04586	CCM_08051
CCM_04586	CCM_07366
CCM_04586	CCM_06852
CCM_04586	CCM_05131
CCM_04586	CCM_04824
CCM_04586	CCM_03874
CCM_04586	CCM_03873
CCM_04586	CCM_02765
CCM_04586	CCM_02355
CCM_04586	CCM_02328
CCM_04586	CCM_02303
CCM_04586	CCM_01639
CCM_04586	CCM_01114
CCM_04586	CCM_09507
CCM_04586	CCM_08056
CCM_04586	CCM_05860
CCM_04586	CCM_05859
CCM_04586	CCM_01916
CCM_04586	CCM_08386
CCM_04586	CCM_08385
CCM_04586	CCM_07931
CCM_04586	CCM_06253
CCM_04586	CCM_06127
CCM_04586	CCM_06103
CCM_04586	CCM_05801
CCM_04586	CCM_05800
CCM_04586	CCM_05508
CCM_04586	CCM_04997
CCM_04586	CCM_04996
CCM_04586	CCM_04608
CCM_04586	CCM_04379
CCM_04586	CCM_04378
CCM_04586	CCM_03713
CCM_04586	CCM_00482
CCM_04586	CCM_09599
CCM_04586	CCM_09477
CCM_04586	CCM_09370
CCM_04586	CCM_09369
CCM_04586	CCM_08902
CCM_04586	CCM_08739
CCM_04586	CCM_07099
CCM_04586	CCM_06586
CCM_04586	CCM_06366
CCM_04586	CCM_06294
CCM_04586	CCM_05707
CCM_04586	CCM_04597
CCM_04586	CCM_04120
CCM_04586	CCM_03750
CCM_04586	CCM_03502
CCM_04586	CCM_03308
CCM_04586	CCM_02378
CCM_04586	CCM_01342
CCM_04586	CCM_01309
CCM_04586	CCM_01222
CCM_04586	CCM_00962
CCM_04586	CCM_00758
CCM_04586	CCM_09386
CCM_04586	CCM_09270
CCM_04586	CCM_09154
CCM_04586	CCM_09089
CCM_04586	CCM_07857
CCM_04586	CCM_07044
CCM_04586	CCM_07043
CCM_04586	CCM_06580
CCM_04586	CCM_05562
CCM_04586	CCM_04798
CCM_04586	CCM_04601
CCM_04586	CCM_03607
CCM_04586	CCM_02943
CCM_04586	CCM_02465
CCM_04586	CCM_02305
CCM_04586	CCM_02240
CCM_04586	CCM_01885
CCM_04586	CCM_01431
CCM_04586	CCM_01430
CCM_04586	CCM_01122
CCM_04586	CCM_00915
CCM_04586	CCM_00083
CCM_04586	CCM_08972
CCM_04586	CCM_06757
CCM_04586	CCM_06503
CCM_04586	CCM_06268
CCM_04586	CCM_06267
CCM_04586	CCM_06158
CCM_04586	CCM_04626
CCM_04586	CCM_03512
CCM_04586	CCM_03451
CCM_04586	CCM_03236
CCM_04586	CCM_03209
CCM_04586	CCM_02980
CCM_04586	CCM_02903
CCM_04586	CCM_02749
CCM_04586	CCM_02659
CCM_04586	CCM_02658
CCM_04586	CCM_00307
CCM_04586	CCM_09577
CCM_04586	CCM_09392
CCM_04586	CCM_09365
CCM_04586	CCM_09232
CCM_04586	CCM_09116
CCM_04586	CCM_08831
CCM_04586	CCM_08827
CCM_04586	CCM_08780
CCM_04586	CCM_08748
CCM_04586	CCM_08614
CCM_04586	CCM_08321
CCM_04586	CCM_08181
CCM_04586	CCM_08144
CCM_04586	CCM_08069
CCM_04586	CCM_08068
CCM_04586	CCM_08055
CCM_04586	CCM_07692
CCM_04586	CCM_07675
CCM_04586	CCM_07584
CCM_04586	CCM_07551
CCM_04586	CCM_07377
CCM_04586	CCM_07376
CCM_04586	CCM_07320
CCM_04586	CCM_07128
CCM_04586	CCM_06952
CCM_04586	CCM_06921
CCM_04586	CCM_06910
CCM_04586	CCM_06909
CCM_04586	CCM_06904
CCM_04586	CCM_06574
CCM_04586	CCM_06463
CCM_04586	CCM_06391
CCM_04586	CCM_06377
CCM_04586	CCM_06323
CCM_04586	CCM_06279
CCM_04586	CCM_06278
CCM_04586	CCM_06226
CCM_04586	CCM_06150
CCM_04586	CCM_05530
CCM_04586	CCM_05529
CCM_04586	CCM_05509
CCM_04586	CCM_05193
CCM_04586	CCM_05061
CCM_04586	CCM_04977
CCM_04586	CCM_04973
CCM_04586	CCM_04822
CCM_04586	CCM_04777
CCM_04586	CCM_04776
CCM_04586	CCM_04701
CCM_04586	CCM_04645
CCM_04586	CCM_04126
CCM_04586	CCM_04125
CCM_04586	CCM_04124
CCM_04586	CCM_04004
CCM_04586	CCM_04000
CCM_04586	CCM_03336
CCM_04586	CCM_03253
CCM_04586	CCM_03212
CCM_04586	CCM_03201
CCM_04586	CCM_03022
CCM_04586	CCM_02973
CCM_04586	CCM_02896
CCM_04586	CCM_02445
CCM_04586	CCM_02444
CCM_04586	CCM_02434
CCM_04586	CCM_02431
CCM_04586	CCM_02351
CCM_04586	CCM_02201
CCM_04586	CCM_01938
CCM_04586	CCM_01937
CCM_04586	CCM_01853
CCM_04586	CCM_01482
CCM_04586	CCM_01278
CCM_04586	CCM_01116
CCM_04586	CCM_00952
CCM_04586	CCM_00691
CCM_04586	CCM_00690
CCM_04586	CCM_00674
CCM_04586	CCM_00673
CCM_04586	CCM_00430
CCM_04586	CCM_00429
CCM_04586	CCM_00396
CCM_04586	CCM_00297
CCM_04586	CCM_00251
CCM_04586	CCM_00180
CCM_04586	CCM_00179
CCM_04586	CCM_00132
CCM_04586	CCM_00060
CCM_04586	CCM_09322
CCM_04586	CCM_09321
CCM_04586	CCM_09038
CCM_04586	CCM_07775
CCM_04586	CCM_07489
CCM_04586	CCM_07273
CCM_04586	CCM_07171
CCM_04586	CCM_07154
CCM_04586	CCM_07153
CCM_04586	CCM_07134
CCM_04586	CCM_06057
CCM_04586	CCM_05883
CCM_04586	CCM_05694
CCM_04586	CCM_05693
CCM_04586	CCM_05387
CCM_04586	CCM_05386
CCM_04586	CCM_04804
CCM_04586	CCM_04620
CCM_04586	CCM_04422
CCM_04586	CCM_03816
CCM_04586	CCM_03566
CCM_04586	CCM_03328
CCM_04586	CCM_03019
CCM_04586	CCM_03018
CCM_04586	CCM_02845
CCM_04586	CCM_02016
CCM_04586	CCM_01691
CCM_04586	CCM_01373
CCM_04586	CCM_01262
CCM_04586	CCM_01261
CCM_04586	CCM_01203
CCM_04586	CCM_01202
CCM_04586	CCM_01192
CCM_04586	CCM_01169
CCM_04586	CCM_00986
CCM_04586	CCM_09414
CCM_04586	CCM_09413
CCM_04586	CCM_09396
CCM_04586	CCM_09176
CCM_04586	CCM_08819
CCM_04586	CCM_08759
CCM_04586	CCM_08651
CCM_04586	CCM_08348
CCM_04586	CCM_08161
CCM_04586	CCM_07904
CCM_04586	CCM_07903
CCM_04586	CCM_07806
CCM_04586	CCM_07701
CCM_04586	CCM_07595
CCM_04586	CCM_07344
CCM_04586	CCM_07197
CCM_04586	CCM_07102
CCM_04586	CCM_07101
CCM_04586	CCM_07070
CCM_04586	CCM_07069
CCM_04586	CCM_06941
CCM_04586	CCM_06940
CCM_04586	CCM_06812
CCM_04586	CCM_06811
CCM_04586	CCM_06281
CCM_04586	CCM_06252
CCM_04586	CCM_06222
CCM_04586	CCM_06099
CCM_04586	CCM_05633
CCM_04586	CCM_05272
CCM_04586	CCM_05226
CCM_04586	CCM_05150
CCM_04586	CCM_04876
CCM_04586	CCM_04560
CCM_04586	CCM_04046
CCM_04586	CCM_03789
CCM_04586	CCM_03360
CCM_04586	CCM_02989
CCM_04586	CCM_02986
CCM_04586	CCM_02953
CCM_04586	CCM_02353
CCM_04586	CCM_02231
CCM_04586	CCM_02123
CCM_04586	CCM_02072
CCM_04586	CCM_01829
CCM_04586	CCM_01803
CCM_04586	CCM_01772
CCM_04586	CCM_01771
CCM_04586	CCM_01662
CCM_04586	CCM_01500
CCM_04586	CCM_01101
CCM_04586	CCM_00518
CCM_04586	CCM_00517
CCM_04586	CCM_00501
CCM_04586	CCM_00279
CCM_04586	CCM_00278
CCM_04586	CCM_09641
CCM_04586	CCM_09518
CCM_04586	CCM_09460
CCM_04586	CCM_09230
CCM_04586	CCM_09229
CCM_04586	CCM_09153
CCM_04586	CCM_08971
CCM_04586	CCM_08327
CCM_04586	CCM_08316
CCM_04586	CCM_08315
CCM_04586	CCM_08152
CCM_04586	CCM_06663
CCM_04586	CCM_06408
CCM_04586	CCM_06297
CCM_04586	CCM_06149
CCM_04586	CCM_06131
CCM_04586	CCM_06120
CCM_04586	CCM_05993
CCM_04586	CCM_05992
CCM_04586	CCM_05638
CCM_04586	CCM_05541
CCM_04586	CCM_05540
CCM_04586	CCM_05525
CCM_04586	CCM_05422
CCM_04586	CCM_05418
CCM_04586	CCM_05383
CCM_04586	CCM_05358
CCM_04586	CCM_05341
CCM_04586	CCM_05330
CCM_04586	CCM_05326
CCM_04586	CCM_04917
CCM_04586	CCM_04584
CCM_04586	CCM_04583
CCM_04586	CCM_04341
CCM_04586	CCM_03972
CCM_04586	CCM_02496
CCM_04586	CCM_02424
CCM_04586	CCM_02419
CCM_04586	CCM_02302
CCM_04586	CCM_02200
CCM_04586	CCM_02073
CCM_04586	CCM_01834
CCM_04586	CCM_01797
CCM_04586	CCM_01659
CCM_04586	CCM_01658
CCM_04586	CCM_01423
CCM_04586	CCM_01349
CCM_04586	CCM_01143
CCM_04586	CCM_00800
CCM_04586	CCM_00799
CCM_04586	CCM_00610
CCM_04586	CCM_00448
CCM_04586	CCM_00347
CCM_04586	CCM_00202
CCM_04586	CCM_00176
CCM_04586	CCM_00175
CCM_04586	CCM_00097
CCM_04586	CCM_00013
CCM_04586	CCM_00012
CCM_04586	CCM_09427
CCM_04586	CCM_09309
CCM_04586	CCM_09203
CCM_04586	CCM_09136
CCM_04586	CCM_08659
CCM_04586	CCM_08377
CCM_04586	CCM_08312
CCM_04586	CCM_08130
CCM_04586	CCM_07621
CCM_04586	CCM_06368
CCM_04586	CCM_05989
CCM_04586	CCM_05382
CCM_04586	CCM_05269
CCM_04586	CCM_05268
CCM_04586	CCM_05096
CCM_04586	CCM_05065
CCM_04586	CCM_04756
CCM_04586	CCM_02687
CCM_04586	CCM_02525
CCM_04586	CCM_02320
CCM_04586	CCM_01286
CCM_04586	CCM_00955
CCM_04586	CCM_00954
CCM_04586	CCM_00662
CCM_04586	CCM_00171
CCM_04586	CCM_00011
CCM_04586	CCM_09206
CCM_04586	CCM_09045
CCM_04586	CCM_08835
CCM_04586	CCM_08708
CCM_04586	CCM_07940
CCM_04586	CCM_07939
CCM_04586	CCM_07672
CCM_04586	CCM_05590
CCM_04586	CCM_05443
CCM_04586	CCM_04050
CCM_04586	CCM_04049
CCM_04586	CCM_02515
CCM_04586	CCM_02182
CCM_04586	CCM_00338
CCM_04586	CCM_08793
CCM_04586	CCM_08785
CCM_04586	CCM_08784
CCM_04586	CCM_07103
CCM_04586	CCM_05003
CCM_04586	CCM_04440
CCM_04586	CCM_04414
CCM_04586	CCM_02797
CCM_04586	CCM_02129
CCM_04586	CCM_01870
CCM_04586	CCM_00790
CCM_04586	CCM_00565
CCM_04586	CCM_08859
CCM_04586	CCM_08528
CCM_04586	CCM_08407
CCM_04586	CCM_07186
CCM_04586	CCM_07185
CCM_04586	CCM_07160
CCM_04586	CCM_05695
CCM_04586	CCM_05407
CCM_04586	CCM_04511
CCM_04586	CCM_03252
CCM_04586	CCM_02825
CCM_04586	CCM_02798
CCM_04586	CCM_01945
CCM_04586	CCM_01450
CCM_04586	CCM_01449
CCM_04586	CCM_00995
CCM_04586	CCM_00975
CCM_04586	CCM_00966
CCM_04586	CCM_00838
CCM_04586	CCM_00677
CCM_04586	CCM_00643
CCM_04586	CCM_00154
CCM_04586	CCM_08945
CCM_04586	CCM_05145
CCM_04586	CCM_02813
CCM_04586	CCM_00837
CCM_04586	CCM_00836
CCM_04586	CCM_00200
CCM_04586	CCM_09456
CCM_04586	CCM_08922
CCM_04586	CCM_08769
CCM_04586	CCM_05776
CCM_04586	CCM_02616
CCM_04586	CCM_01673
CCM_04586	CCM_00763
CCM_04586	CCM_00762
CCM_04586	CCM_08874
CCM_04586	CCM_08635
CCM_04586	CCM_08047
CCM_04586	CCM_06435
CCM_04586	CCM_05602
CCM_04586	CCM_05496
CCM_04586	CCM_04622
CCM_04586	CCM_04621
CCM_04586	CCM_03832
CCM_04586	CCM_03805
CCM_04586	CCM_02985
CCM_04586	CCM_01980
CCM_04586	CCM_00855
CCM_04586	CCM_00806
CCM_04586	CCM_00805
CCM_04586	CCM_08983
CCM_04586	CCM_08481
CCM_04586	CCM_08355
CCM_04586	CCM_08354
CCM_04586	CCM_06386
CCM_04586	CCM_06385
CCM_04586	CCM_05160
CCM_04586	CCM_05159
CCM_04586	CCM_03989
CCM_04586	CCM_01321
CCM_04586	CCM_09455
CCM_04586	CCM_09272
CCM_04586	CCM_09139
CCM_04586	CCM_08634
CCM_04586	CCM_08405
CCM_04586	CCM_08170
CCM_04586	CCM_07983
CCM_04586	CCM_07917
CCM_04586	CCM_07868
CCM_04586	CCM_07550
CCM_04586	CCM_07445
CCM_04586	CCM_07370
CCM_04586	CCM_07291
CCM_04586	CCM_07142
CCM_04586	CCM_06709
CCM_04586	CCM_06445
CCM_04586	CCM_05474
CCM_04586	CCM_05473
CCM_04586	CCM_04921
CCM_04586	CCM_03680
CCM_04586	CCM_03304
CCM_04586	CCM_03169
CCM_04586	CCM_03023
CCM_04586	CCM_02930
CCM_04586	CCM_02929
CCM_04586	CCM_02443
CCM_04586	CCM_02427
CCM_04586	CCM_02267
CCM_04586	CCM_01785
CCM_04586	CCM_01696
CCM_04586	CCM_00994
CCM_04586	CCM_00822
CCM_04586	CCM_00778
CCM_04586	CCM_00665
CCM_04586	CCM_00443
[truncated: 29,703 more rows]
