# Supplementary material for: Construction of Light-Responsive Gene Regulatory Network for Growth, Development and Secondary Metabolite Production in Cordyceps militaris
Source: Biology (Basel). 2022 Jan 4;11(1):71. doi: 10.3390/biology11010071 (PMC8773263; doi:10.3390/biology11010071)
Supplement: Supplementary file 1 [file biology-11-00071-s001.zip › biology-1523686-supplementary/Supplementary file S4.csv]

Source_node	Target_node
CCM_04761	CCM_07328
CCM_04761	CCM_07330
CCM_04761	CCM_07445
CCM_04761	CCM_07525
CCM_04761	CCM_07557
CCM_04761	CCM_07679
CCM_04761	CCM_07886
CCM_04761	CCM_07971
CCM_04761	CCM_08137
CCM_04761	CCM_08222
CCM_04761	CCM_08223
CCM_04761	CCM_08307
CCM_04761	CCM_08420
CCM_04761	CCM_08460
CCM_04761	CCM_08469
CCM_04761	CCM_08511
CCM_04761	CCM_08694
CCM_04761	CCM_08834
CCM_04761	CCM_08862
CCM_04761	CCM_08866
CCM_04761	CCM_08868
CCM_04761	CCM_08869
CCM_04761	CCM_09036
CCM_04761	CCM_09077
CCM_04761	CCM_09127
CCM_04761	CCM_09159
CCM_04761	CCM_09392
CCM_04761	CCM_09442
CCM_05618	CCM_00172
CCM_05618	CCM_00173
CCM_05618	CCM_00189
CCM_05618	CCM_00386
CCM_05618	CCM_00556
CCM_05618	CCM_01272
CCM_05618	CCM_02088
CCM_05618	CCM_02634
CCM_05618	CCM_02665
CCM_05618	CCM_02806
CCM_05618	CCM_03010
CCM_05618	CCM_03036
CCM_05618	CCM_03270
CCM_05618	CCM_03350
CCM_05618	CCM_03483
CCM_05618	CCM_03794
CCM_05618	CCM_04354
CCM_05618	CCM_04729
CCM_05618	CCM_05412
CCM_05618	CCM_05481
CCM_05618	CCM_05482
CCM_05618	CCM_05692
CCM_05618	CCM_05772
CCM_05618	CCM_07367
CCM_05618	CCM_07677
CCM_05618	CCM_07859
CCM_05618	CCM_07999
CCM_05618	CCM_08162
CCM_05618	CCM_08274
CCM_05618	CCM_08275
CCM_05618	CCM_08291
CCM_05618	CCM_08543
CCM_05618	CCM_08544
CCM_05618	CCM_08578
CCM_05618	CCM_08871
CCM_05618	CCM_09114
CCM_09455	CCM_00557
CCM_09455	CCM_00583
CCM_09455	CCM_01006
CCM_09455	CCM_01237
CCM_09455	CCM_01945
CCM_09455	CCM_02079
CCM_09455	CCM_02828
CCM_09455	CCM_02925
CCM_09455	CCM_02926
CCM_09455	CCM_03784
CCM_09455	CCM_04479
CCM_09455	CCM_04684
CCM_09455	CCM_04946
CCM_09455	CCM_05273
CCM_09455	CCM_05973
CCM_09455	CCM_06083
CCM_09455	CCM_06114
CCM_09455	CCM_06460
CCM_09455	CCM_07023
CCM_09455	CCM_07118
CCM_09455	CCM_07343
CCM_09455	CCM_07816
CCM_09455	CCM_08042
CCM_09455	CCM_08376
CCM_09455	CCM_09100
CCM_09455	CCM_09258
CCM_09455	CCM_00212
CCM_09455	CCM_00352
CCM_09455	CCM_00596
CCM_09455	CCM_01265
CCM_09455	CCM_02072
CCM_09455	CCM_02250
CCM_09455	CCM_02553
CCM_09455	CCM_02634
CCM_09455	CCM_03039
CCM_09455	CCM_03363
CCM_09455	CCM_03504
CCM_09455	CCM_03558
CCM_09455	CCM_03602
CCM_09455	CCM_04417
CCM_09455	CCM_05105
CCM_09455	CCM_05631
CCM_09455	CCM_05656
CCM_09455	CCM_06044
CCM_09455	CCM_06165
CCM_09455	CCM_07054
CCM_09455	CCM_07663
CCM_09455	CCM_07797
CCM_09455	CCM_07817
CCM_09455	CCM_07859
CCM_09455	CCM_07875
CCM_09455	CCM_07961
CCM_09455	CCM_08165
CCM_09455	CCM_08741
CCM_08972	CCM_00470
CCM_08972	CCM_01692
CCM_08972	CCM_02395
CCM_08972	CCM_02836
CCM_08972	CCM_03022
CCM_08972	CCM_03110
CCM_08972	CCM_03253
CCM_08972	CCM_04058
CCM_08972	CCM_04141
CCM_08972	CCM_04196
CCM_08972	CCM_06114
CCM_08972	CCM_06831
CCM_08972	CCM_07580
CCM_08972	CCM_07850
CCM_08972	CCM_07861
CCM_08972	CCM_08543
CCM_08972	CCM_08544
CCM_07005	CCM_00229
CCM_07005	CCM_01699
CCM_07005	CCM_02470
CCM_07005	CCM_02718
CCM_07005	CCM_02946
CCM_07005	CCM_03469
CCM_07005	CCM_03754
CCM_07005	CCM_03926
CCM_07005	CCM_04984
CCM_07005	CCM_04985
CCM_07005	CCM_05309
CCM_07005	CCM_05549
CCM_07005	CCM_05983
CCM_07005	CCM_06137
CCM_07005	CCM_06304
CCM_07005	CCM_06567
CCM_07005	CCM_07618
CCM_07005	CCM_08545
CCM_07005	CCM_09231
CCM_07005	CCM_09325
CCM_02819	CCM_00876
CCM_02819	CCM_02677
CCM_02819	CCM_03602
CCM_02819	CCM_03794
CCM_02819	CCM_03924
CCM_02819	CCM_04434
CCM_02819	CCM_04458
CCM_02819	CCM_04486
CCM_02819	CCM_04592
CCM_02819	CCM_04598
CCM_02819	CCM_05061
CCM_02819	CCM_05341
CCM_02819	CCM_05528
CCM_02819	CCM_05542
CCM_02819	CCM_05594
CCM_02819	CCM_05804
CCM_02819	CCM_05983
CCM_02819	CCM_06523
CCM_02819	CCM_07230
CCM_02819	CCM_07482
CCM_02819	CCM_07698
CCM_02819	CCM_07699
CCM_02819	CCM_07839
CCM_02819	CCM_07933
CCM_02819	CCM_08224
CCM_02819	CCM_08536
CCM_02819	CCM_08578
CCM_02819	CCM_08871
CCM_02819	CCM_09479
CCM_02819	CCM_09488
CCM_02819	CCM_09541
CCM_09124	CCM_00134
CCM_09124	CCM_00181
CCM_09124	CCM_00247
CCM_09124	CCM_00323
CCM_09124	CCM_00338
CCM_09124	CCM_00465
CCM_09124	CCM_00547
CCM_09124	CCM_00758
CCM_09124	CCM_00944
CCM_09124	CCM_01187
CCM_09124	CCM_01188
CCM_09124	CCM_01495
CCM_09124	CCM_01522
CCM_09124	CCM_01529
CCM_09124	CCM_01630
CCM_09124	CCM_01685
CCM_09124	CCM_01764
CCM_09124	CCM_01799
CCM_09124	CCM_01800
CCM_09124	CCM_01950
CCM_09124	CCM_01951
CCM_09124	CCM_01989
CCM_09124	CCM_02970
CCM_09124	CCM_02996
CCM_09124	CCM_03018
CCM_09124	CCM_03019
CCM_09124	CCM_03060
CCM_09124	CCM_03293
CCM_09124	CCM_03453
CCM_09124	CCM_03903
CCM_09124	CCM_04202
CCM_09124	CCM_04404
CCM_09124	CCM_04725
CCM_09124	CCM_04754
CCM_09124	CCM_04857
CCM_09124	CCM_04872
CCM_09124	CCM_04989
CCM_09124	CCM_05158
CCM_09124	CCM_05341
CCM_09124	CCM_05377
CCM_09124	CCM_05420
CCM_09124	CCM_05450
CCM_09124	CCM_05465
CCM_09124	CCM_05469
CCM_09124	CCM_05481
CCM_09124	CCM_05482
CCM_09124	CCM_05594
CCM_09124	CCM_05652
CCM_09124	CCM_05696
CCM_09124	CCM_05733
CCM_09124	CCM_05793
CCM_09124	CCM_05910
CCM_09124	CCM_05977
CCM_09124	CCM_06757
CCM_09124	CCM_06802
CCM_09124	CCM_06821
CCM_09124	CCM_06969
CCM_09124	CCM_06995
CCM_09124	CCM_07141
CCM_09124	CCM_07230
CCM_09124	CCM_07256
CCM_09124	CCM_07712
CCM_09124	CCM_07884
CCM_09124	CCM_07885
CCM_09124	CCM_08267
CCM_09124	CCM_08302
CCM_09124	CCM_08308
CCM_09124	CCM_08309
CCM_09124	CCM_08511
CCM_09124	CCM_08520
CCM_09124	CCM_08584
CCM_09124	CCM_08871
CCM_09124	CCM_08894
CCM_09124	CCM_09073
CCM_09124	CCM_09231
CCM_09124	CCM_09286
CCM_09124	CCM_09418
CCM_09124	CCM_00737
CCM_09124	CCM_01490
CCM_09124	CCM_01555
CCM_09124	CCM_05811
CCM_09124	CCM_06617
CCM_09124	CCM_06772
CCM_09124	CCM_07120
CCM_09124	CCM_07209
CCM_09124	CCM_07427
CCM_09124	CCM_08272
CCM_09124	CCM_08733
CCM_09124	CCM_09157
CCM_09124	CCM_00199
CCM_09124	CCM_00297
CCM_09124	CCM_00523
CCM_09124	CCM_00632
CCM_09124	CCM_00741
CCM_09124	CCM_00742
CCM_09124	CCM_00804
CCM_09124	CCM_00906
CCM_09124	CCM_00907
CCM_09124	CCM_00990
CCM_09124	CCM_01840
CCM_09124	CCM_01903
CCM_09124	CCM_01997
CCM_09124	CCM_02940
CCM_09124	CCM_02987
CCM_09124	CCM_02988
CCM_09124	CCM_03139
CCM_09124	CCM_03378
CCM_09124	CCM_03413
CCM_09124	CCM_03425
CCM_09124	CCM_03439
CCM_09124	CCM_03687
CCM_09124	CCM_03712
CCM_09124	CCM_03833
CCM_09124	CCM_03902
CCM_09124	CCM_04073
CCM_09124	CCM_04074
CCM_09124	CCM_04322
CCM_09124	CCM_04516
CCM_09124	CCM_04593
CCM_09124	CCM_04786
CCM_09124	CCM_05039
CCM_09124	CCM_05042
CCM_09124	CCM_05043
CCM_09124	CCM_05108
CCM_09124	CCM_05301
CCM_09124	CCM_05758
CCM_09124	CCM_05759
CCM_09124	CCM_05878
CCM_09124	CCM_06540
CCM_09124	CCM_06796
CCM_09124	CCM_06797
CCM_09124	CCM_07138
CCM_09124	CCM_07189
CCM_09124	CCM_07247
CCM_09124	CCM_07253
CCM_09124	CCM_07569
CCM_09124	CCM_07677
CCM_09124	CCM_07683
CCM_09124	CCM_07702
CCM_09124	CCM_08022
CCM_09124	CCM_08127
CCM_09124	CCM_08322
CCM_09124	CCM_08392
CCM_09124	CCM_08435
CCM_09124	CCM_08684
CCM_09124	CCM_08715
CCM_09124	CCM_09137
CCM_09124	CCM_09509
CCM_09124	CCM_09660
CCM_09124	CCM_01841
CCM_09124	CCM_03032
CCM_09124	CCM_04834
CCM_09124	CCM_05061
CCM_09124	CCM_06020
CCM_09124	CCM_07757
CCM_09124	CCM_08103
CCM_09124	CCM_08104
CCM_09124	CCM_08265
CCM_09124	CCM_09604
CCM_09413	CCM_00134
CCM_09413	CCM_00181
CCM_09413	CCM_00247
CCM_09413	CCM_00323
CCM_09413	CCM_00338
CCM_09413	CCM_00465
CCM_09413	CCM_00547
CCM_09413	CCM_00758
CCM_09413	CCM_00944
CCM_09413	CCM_01187
CCM_09413	CCM_01188
CCM_09413	CCM_01495
CCM_09413	CCM_01522
CCM_09413	CCM_01529
CCM_09413	CCM_01630
CCM_09413	CCM_01685
CCM_09413	CCM_01764
CCM_09413	CCM_01799
CCM_09413	CCM_01800
CCM_09413	CCM_01950
CCM_09413	CCM_01951
CCM_09413	CCM_01989
CCM_09413	CCM_02970
CCM_09413	CCM_02996
CCM_09413	CCM_03018
CCM_09413	CCM_03019
CCM_09413	CCM_03060
CCM_09413	CCM_03293
CCM_09413	CCM_03453
CCM_09413	CCM_03903
CCM_09413	CCM_04202
CCM_09413	CCM_04404
CCM_09413	CCM_04725
CCM_09413	CCM_04754
CCM_09413	CCM_04857
CCM_09413	CCM_04872
CCM_09413	CCM_04989
CCM_09413	CCM_05158
CCM_09413	CCM_05341
CCM_09413	CCM_05377
CCM_09413	CCM_05420
CCM_09413	CCM_05450
CCM_09413	CCM_05465
CCM_09413	CCM_05469
CCM_09413	CCM_05481
CCM_09413	CCM_05482
CCM_09413	CCM_05594
CCM_09413	CCM_05652
CCM_09413	CCM_05696
CCM_09413	CCM_05733
CCM_09413	CCM_05793
CCM_09413	CCM_05910
CCM_09413	CCM_05977
CCM_09413	CCM_06757
CCM_09413	CCM_06802
CCM_09413	CCM_06821
CCM_09413	CCM_06969
CCM_09413	CCM_06995
CCM_09413	CCM_07141
CCM_09413	CCM_07230
CCM_09413	CCM_07256
CCM_09413	CCM_07712
CCM_09413	CCM_07884
CCM_09413	CCM_07885
CCM_09413	CCM_08267
CCM_09413	CCM_08302
CCM_09413	CCM_08308
CCM_09413	CCM_08309
CCM_09413	CCM_08511
CCM_09413	CCM_08520
CCM_09413	CCM_08584
CCM_09413	CCM_08871
CCM_09413	CCM_08894
CCM_09413	CCM_09073
CCM_09413	CCM_09231
CCM_09413	CCM_09286
CCM_09413	CCM_09418
CCM_01555	CCM_00412
CCM_01555	CCM_00428
CCM_01555	CCM_00457
CCM_01555	CCM_01045
CCM_01555	CCM_01237
CCM_01555	CCM_01314
CCM_01555	CCM_01315
CCM_01555	CCM_01910
CCM_01555	CCM_01911
CCM_01555	CCM_01984
CCM_01555	CCM_02048
CCM_01555	CCM_02362
CCM_01555	CCM_02453
CCM_01555	CCM_02687
CCM_01555	CCM_02882
CCM_01555	CCM_02891
CCM_01555	CCM_02966
CCM_01555	CCM_03596
CCM_01555	CCM_03695
CCM_01555	CCM_03936
CCM_01555	CCM_03990
CCM_01555	CCM_04157
CCM_01555	CCM_04299
CCM_01555	CCM_04400
CCM_01555	CCM_04458
CCM_01555	CCM_04650
CCM_01555	CCM_04816
CCM_01555	CCM_05257
CCM_01555	CCM_05333
CCM_01555	CCM_05334
CCM_01555	CCM_05357
CCM_01555	CCM_05847
CCM_01555	CCM_06118
CCM_01555	CCM_06372
CCM_01555	CCM_06433
CCM_01555	CCM_06713
CCM_01555	CCM_06925
CCM_01555	CCM_07788
CCM_01555	CCM_07883
CCM_01555	CCM_07932
CCM_01555	CCM_07964
CCM_01555	CCM_08259
CCM_01555	CCM_08280
CCM_01555	CCM_08361
CCM_01555	CCM_08840
CCM_01555	CCM_08894
CCM_01555	CCM_09073
CCM_01555	CCM_09097
CCM_01555	CCM_09261
CCM_04586	CCM_00095
CCM_04586	CCM_00310
CCM_04586	CCM_00474
CCM_04586	CCM_00534
CCM_04586	CCM_00632
CCM_04586	CCM_01181
CCM_04586	CCM_01232
CCM_04586	CCM_01567
CCM_04586	CCM_01686
CCM_04586	CCM_01976
CCM_04586	CCM_02095
CCM_04586	CCM_02187
CCM_04586	CCM_02264
CCM_04586	CCM_02265
CCM_04586	CCM_02530
CCM_04586	CCM_02720
CCM_04586	CCM_02828
CCM_04586	CCM_03135
CCM_04586	CCM_03980
CCM_04586	CCM_03999
CCM_04586	CCM_04077
CCM_04586	CCM_04215
CCM_04586	CCM_04300
CCM_04586	CCM_04301
CCM_04586	CCM_04383
CCM_04586	CCM_04946
CCM_04586	CCM_04984
CCM_04586	CCM_05163
CCM_04586	CCM_05267
CCM_04586	CCM_05412
CCM_04586	CCM_05825
CCM_04586	CCM_05894
CCM_04586	CCM_05966
CCM_04586	CCM_06032
CCM_04586	CCM_06089
CCM_04586	CCM_06097
CCM_04586	CCM_06346
CCM_04586	CCM_06416
CCM_04586	CCM_06572
CCM_04586	CCM_06581
CCM_04586	CCM_06656
CCM_04586	CCM_06832
CCM_04586	CCM_06838
CCM_04586	CCM_07120
CCM_04586	CCM_07440
CCM_04586	CCM_07490
CCM_04586	CCM_07552
CCM_04586	CCM_07572
CCM_04586	CCM_07596
CCM_04586	CCM_07732
CCM_04586	CCM_07774
CCM_04586	CCM_08119
CCM_04586	CCM_08422
CCM_04586	CCM_08431
CCM_04586	CCM_08494
CCM_04586	CCM_08604
CCM_04586	CCM_08858
CCM_04586	CCM_08876
CCM_04586	CCM_08895
CCM_04586	CCM_09036
CCM_04586	CCM_09063
CCM_04586	CCM_09126
CCM_04586	CCM_09127
CCM_04586	CCM_09330
CCM_04586	CCM_09471
CCM_04586	CCM_09511
CCM_04586	CCM_09574
CCM_04586	CCM_09594
CCM_04586	CCM_00022
CCM_04586	CCM_00116
CCM_04586	CCM_00260
CCM_04586	CCM_00382
CCM_04586	CCM_00386
CCM_04586	CCM_00457
CCM_04586	CCM_00556
CCM_04586	CCM_00575
CCM_04586	CCM_00869
CCM_04586	CCM_00947
CCM_04586	CCM_00985
CCM_04586	CCM_01023
CCM_04586	CCM_01039
CCM_04586	CCM_01044
CCM_04586	CCM_01056
CCM_04586	CCM_01185
CCM_04586	CCM_01186
CCM_04586	CCM_01231
CCM_04586	CCM_01457
CCM_04586	CCM_01608
CCM_04586	CCM_01633
CCM_04586	CCM_01704
CCM_04586	CCM_01903
CCM_04586	CCM_01920
CCM_04586	CCM_01939
CCM_04586	CCM_02088
CCM_04586	CCM_02349
CCM_04586	CCM_02358
CCM_04586	CCM_02372
CCM_04586	CCM_02439
CCM_04586	CCM_02655
CCM_04586	CCM_02776
CCM_04586	CCM_02877
CCM_04586	CCM_02926
CCM_04586	CCM_02938
CCM_04586	CCM_02966
CCM_04586	CCM_02994
CCM_04586	CCM_03029
CCM_04586	CCM_03115
CCM_04586	CCM_03399
CCM_04586	CCM_03486
CCM_04586	CCM_03515
CCM_04586	CCM_03602
CCM_04586	CCM_03659
CCM_04586	CCM_03788
CCM_04586	CCM_03862
CCM_04586	CCM_03898
CCM_04586	CCM_04299
CCM_04586	CCM_04340
CCM_04586	CCM_04366
CCM_04586	CCM_04454
CCM_04586	CCM_04823
CCM_04586	CCM_04907
CCM_04586	CCM_05044
CCM_04586	CCM_05142
CCM_04586	CCM_05192
CCM_04586	CCM_05545
CCM_04586	CCM_05701
CCM_04586	CCM_05702
CCM_04586	CCM_05847
CCM_04586	CCM_05861
CCM_04586	CCM_05975
CCM_04586	CCM_06079
CCM_04586	CCM_06121
CCM_04586	CCM_06266
CCM_04586	CCM_06290
CCM_04586	CCM_06372
CCM_04586	CCM_06626
CCM_04586	CCM_06713
CCM_04586	CCM_06854
CCM_04586	CCM_06948
CCM_04586	CCM_06995
CCM_04586	CCM_07057
CCM_04586	CCM_07110
CCM_04586	CCM_07256
CCM_04586	CCM_07299
CCM_04586	CCM_07332
CCM_04586	CCM_07341
CCM_04586	CCM_07342
CCM_04586	CCM_07654
CCM_04586	CCM_07661
CCM_04586	CCM_07971
CCM_04586	CCM_08257
CCM_04586	CCM_08280
CCM_04586	CCM_08297
CCM_04586	CCM_08344
CCM_04586	CCM_08376
CCM_04586	CCM_08435
CCM_04586	CCM_08712
CCM_04586	CCM_08735
CCM_04586	CCM_08894
CCM_04586	CCM_08896
CCM_04586	CCM_09017
CCM_04586	CCM_09018
CCM_04586	CCM_09073
CCM_04586	CCM_09318
CCM_04586	CCM_09319
CCM_04586	CCM_09379
CCM_04586	CCM_09408
CCM_04586	CCM_09502
CCM_04586	CCM_09503
CCM_04586	CCM_09509
CCM_04586	CCM_09542
CCM_04586	CCM_09584
CCM_04586	CCM_00072
CCM_04586	CCM_00470
CCM_04586	CCM_02195
CCM_04586	CCM_02630
CCM_04586	CCM_02725
CCM_04586	CCM_03284
CCM_04586	CCM_03676
CCM_04586	CCM_04360
CCM_04586	CCM_04498
CCM_04586	CCM_05013
CCM_04586	CCM_05014
CCM_04586	CCM_05954
CCM_04586	CCM_06069
CCM_04586	CCM_06474
CCM_04586	CCM_06475
CCM_04586	CCM_07795
CCM_04586	CCM_07796
CCM_04586	CCM_08840
CCM_04586	CCM_00317
CCM_04586	CCM_00715
CCM_04586	CCM_01645
CCM_04586	CCM_02097
CCM_04586	CCM_02268
CCM_04586	CCM_02639
CCM_04586	CCM_02987
CCM_04586	CCM_02988
CCM_04586	CCM_03045
CCM_04586	CCM_03491
CCM_04586	CCM_03605
CCM_04586	CCM_03794
CCM_04586	CCM_04137
CCM_04586	CCM_04244
CCM_04586	CCM_04445
CCM_04586	CCM_04654
CCM_04586	CCM_05299
CCM_04586	CCM_05397
CCM_04586	CCM_05430
CCM_04586	CCM_08124
CCM_04586	CCM_08125
CCM_04586	CCM_08307
CCM_04586	CCM_09097
CCM_04586	CCM_09214
CCM_04586	CCM_00205
CCM_04586	CCM_00352
CCM_04586	CCM_00368
CCM_04586	CCM_00469
CCM_04586	CCM_00557
CCM_04586	CCM_01057
CCM_04586	CCM_01273
CCM_04586	CCM_01346
CCM_04586	CCM_01452
CCM_04586	CCM_01849
CCM_04586	CCM_01926
CCM_04586	CCM_01927
CCM_04586	CCM_02175
CCM_04586	CCM_02451
CCM_04586	CCM_02593
CCM_04586	CCM_02649
CCM_04586	CCM_02650
CCM_04586	CCM_02683
CCM_04586	CCM_03010
CCM_04586	CCM_03291
CCM_04586	CCM_03796
CCM_04586	CCM_04089
CCM_04586	CCM_04695
CCM_04586	CCM_04741
CCM_04586	CCM_04816
CCM_04586	CCM_04885
CCM_04586	CCM_04966
CCM_04586	CCM_05072
CCM_04586	CCM_05128
CCM_04586	CCM_05149
CCM_04586	CCM_05224
CCM_04586	CCM_05225
CCM_04586	CCM_05518
CCM_04586	CCM_05579
CCM_04586	CCM_05696
CCM_04586	CCM_05983
CCM_04586	CCM_06405
CCM_04586	CCM_06545
CCM_04586	CCM_06770
CCM_04586	CCM_06771
CCM_04586	CCM_06772
CCM_04586	CCM_06789
CCM_04586	CCM_06914
CCM_04586	CCM_06997
CCM_04586	CCM_07241
CCM_04586	CCM_07245
CCM_04586	CCM_07250
CCM_04586	CCM_07328
CCM_04586	CCM_07593
CCM_04586	CCM_07683
CCM_04586	CCM_07712
CCM_04586	CCM_07778
CCM_04586	CCM_07875
CCM_04586	CCM_08673
CCM_04586	CCM_08692
CCM_04586	CCM_09221
CCM_04586	CCM_09323
CCM_04586	CCM_09483
CCM_04586	CCM_00392
CCM_04586	CCM_00413
CCM_04586	CCM_00414
CCM_04586	CCM_03028
CCM_04586	CCM_03283
CCM_04586	CCM_03363
CCM_04586	CCM_05235
CCM_04586	CCM_05266
CCM_04586	CCM_06609
CCM_04586	CCM_06610
CCM_04586	CCM_08586
CCM_04586	CCM_08701
CCM_04586	CCM_09150
CCM_04586	CCM_00720
CCM_01169	CCM_00392
CCM_01169	CCM_01586
CCM_01169	CCM_01609
CCM_04586	CCM_04356
CCM_04586	CCM_06480
CCM_04586	CCM_06667
CCM_04586	CCM_06668
CCM_01169	CCM_02840
CCM_04586	CCM_09652
CCM_01169	CCM_03484
CCM_01169	CCM_03856
CCM_01169	CCM_03924
CCM_04586	CCM_00074
CCM_01169	CCM_04327
CCM_01169	CCM_04379
CCM_04586	CCM_00088
CCM_01169	CCM_05301
CCM_04586	CCM_00163
CCM_01169	CCM_06497
CCM_04586	CCM_00196
CCM_04586	CCM_00229
CCM_01169	CCM_07330
CCM_04586	CCM_00274
CCM_01169	CCM_07407
CCM_04586	CCM_00275
CCM_04586	CCM_00327
CCM_01169	CCM_07550
CCM_04586	CCM_00343
CCM_04586	CCM_00381
CCM_01169	CCM_08712
CCM_01169	CCM_08895
CCM_01169	CCM_08933
CCM_04586	CCM_00475
CCM_01169	CCM_09318
CCM_04586	CCM_00489
CCM_01169	CCM_09319
CCM_04586	CCM_00541
CCM_04586	CCM_00580
CCM_01169	CCM_01045
CCM_01169	CCM_01118
CCM_04586	CCM_00583
CCM_01169	CCM_01730
CCM_04586	CCM_00585
CCM_04586	CCM_00596
CCM_01169	CCM_02359
CCM_01169	CCM_02392
CCM_01169	CCM_04983
CCM_04586	CCM_00729
CCM_04586	CCM_00747
CCM_01169	CCM_07328
CCM_04586	CCM_00825
CCM_04586	CCM_00842
CCM_01169	CCM_07525
CCM_04586	CCM_00872
CCM_04586	CCM_00883
CCM_04586	CCM_00903
CCM_01169	CCM_07806
CCM_04586	CCM_00949
CCM_01169	CCM_08276
CCM_01169	CCM_08802
CCM_04586	CCM_01017
CCM_01169	CCM_08842
CCM_01169	CCM_08843
CCM_04586	CCM_01027
CCM_01169	CCM_09112
CCM_04586	CCM_01034
CCM_04586	CCM_01035
CCM_01169	CCM_09143
CCM_01169	CCM_09270
CCM_04586	CCM_01053
CCM_04586	CCM_01166
CCM_04586	CCM_01172
CCM_01294	CCM_00156
CCM_01294	CCM_00159
CCM_01294	CCM_00465
CCM_04586	CCM_01226
CCM_04586	CCM_01246
CCM_04586	CCM_01266
CCM_04586	CCM_01344
CCM_01294	CCM_00915
CCM_01294	CCM_00966
CCM_04586	CCM_01361
CCM_01294	CCM_00968
CCM_04586	CCM_01404
CCM_01294	CCM_00969
CCM_04586	CCM_01427
CCM_01294	CCM_01187
CCM_04586	CCM_01466
CCM_01294	CCM_01263
CCM_04586	CCM_01467
CCM_04586	CCM_01468
CCM_01294	CCM_01595
CCM_01294	CCM_01718
CCM_01294	CCM_01778
CCM_04586	CCM_01568
CCM_04586	CCM_01586
CCM_01294	CCM_02102
CCM_01294	CCM_02188
CCM_04586	CCM_01637
CCM_04586	CCM_01638
CCM_01294	CCM_02553
CCM_04586	CCM_01681
CCM_01294	CCM_02609
CCM_04586	CCM_01685
CCM_04586	CCM_01688
CCM_04586	CCM_01722
CCM_04586	CCM_01739
CCM_01294	CCM_02803
CCM_01294	CCM_02932
CCM_04586	CCM_01831
CCM_01294	CCM_02987
CCM_01294	CCM_02988
CCM_01294	CCM_03348
CCM_04586	CCM_01931
CCM_01294	CCM_03469
CCM_01294	CCM_03518
CCM_04586	CCM_01948
CCM_04586	CCM_01950
CCM_01294	CCM_03521
CCM_04586	CCM_01951
CCM_01294	CCM_03599
CCM_04586	CCM_02022
CCM_01294	CCM_03757
CCM_01294	CCM_03788
CCM_04586	CCM_02036
CCM_04586	CCM_02041
CCM_01294	CCM_03997
CCM_04586	CCM_02093
CCM_01294	CCM_04143
CCM_04586	CCM_02108
CCM_01294	CCM_04246
CCM_01294	CCM_04313
CCM_04586	CCM_02131
CCM_01294	CCM_04314
CCM_01294	CCM_04566
CCM_01294	CCM_04593
CCM_01294	CCM_04655
CCM_04586	CCM_02312
CCM_01294	CCM_04689
CCM_04586	CCM_02340
CCM_04586	CCM_02362
CCM_01294	CCM_05095
CCM_01294	CCM_05215
CCM_04586	CCM_02373
CCM_01294	CCM_05229
CCM_04586	CCM_02408
CCM_01294	CCM_05426
CCM_04586	CCM_02432
CCM_01294	CCM_05620
CCM_04586	CCM_02532
CCM_01294	CCM_06024
CCM_04586	CCM_02542
CCM_01294	CCM_06080
CCM_01294	CCM_06151
CCM_04586	CCM_02565
CCM_01294	CCM_06416
CCM_04586	CCM_02696
CCM_01294	CCM_06583
CCM_04586	CCM_02734
CCM_04586	CCM_02781
CCM_04586	CCM_02791
CCM_01294	CCM_07100
CCM_04586	CCM_02805
CCM_01294	CCM_07159
CCM_04586	CCM_02806
CCM_04586	CCM_02808
CCM_04586	CCM_02836
CCM_01294	CCM_07232
CCM_01294	CCM_07271
CCM_04586	CCM_02866
CCM_04586	CCM_02873
CCM_01294	CCM_07343
CCM_01294	CCM_07528
CCM_01294	CCM_07529
CCM_04586	CCM_02955
CCM_01294	CCM_07550
CCM_01294	CCM_07584
CCM_04586	CCM_02974
CCM_04586	CCM_02975
CCM_01294	CCM_07983
CCM_01294	CCM_08063
CCM_04586	CCM_03108
CCM_04586	CCM_03175
CCM_01294	CCM_08584
CCM_01294	CCM_08673
CCM_04586	CCM_03255
CCM_01294	CCM_08982
CCM_04586	CCM_03281
CCM_04586	CCM_03298
CCM_04586	CCM_03317
CCM_03599	CCM_00887
CCM_03599	CCM_01101
CCM_04586	CCM_03362
CCM_03599	CCM_01931
CCM_03599	CCM_01937
CCM_03599	CCM_01938
CCM_03599	CCM_01948
CCM_03599	CCM_02190
CCM_04586	CCM_03600
CCM_04586	CCM_03604
CCM_03599	CCM_02530
CCM_04586	CCM_03695
CCM_04586	CCM_03700
CCM_04586	CCM_03752
CCM_03599	CCM_03253
CCM_04586	CCM_03856
CCM_03599	CCM_03469
CCM_03599	CCM_03941
CCM_03599	CCM_03997
CCM_03599	CCM_04035
CCM_04586	CCM_03933
CCM_03599	CCM_04162
CCM_04586	CCM_03936
CCM_03599	CCM_04268
CCM_03599	CCM_04298
CCM_03599	CCM_04450
CCM_04586	CCM_03976
CCM_04586	CCM_03990
CCM_03599	CCM_04552
CCM_04586	CCM_03995
CCM_03599	CCM_04738
CCM_03599	CCM_04739
CCM_03599	CCM_04753
CCM_04586	CCM_04115
CCM_03599	CCM_05013
CCM_03599	CCM_05014
CCM_04586	CCM_04127
CCM_04586	CCM_04128
CCM_04586	CCM_04158
CCM_03599	CCM_05273
CCM_04586	CCM_04162
CCM_03599	CCM_05377
CCM_04586	CCM_04176
CCM_04586	CCM_04181
CCM_03599	CCM_05577
CCM_03599	CCM_05578
CCM_03599	CCM_05619
CCM_04586	CCM_04446
CCM_04586	CCM_04447
CCM_03599	CCM_06076
CCM_04586	CCM_04504
CCM_04586	CCM_04505
CCM_04586	CCM_04516
CCM_04586	CCM_04528
CCM_04586	CCM_04550
CCM_03599	CCM_06733
CCM_03599	CCM_06743
CCM_04586	CCM_04615
CCM_03599	CCM_06831
CCM_04586	CCM_04699
CCM_04586	CCM_04700
CCM_03599	CCM_07818
CCM_03599	CCM_08138
CCM_04586	CCM_04725
CCM_03599	CCM_08520
CCM_04586	CCM_04768
CCM_03599	CCM_08899
CCM_04586	CCM_04893
CCM_03599	CCM_09157
CCM_03599	CCM_09221
CCM_03599	CCM_09250
CCM_04586	CCM_04985
CCM_03599	CCM_09380
CCM_03599	CCM_09558
CCM_04586	CCM_05002
CCM_04586	CCM_05076
CCM_04586	CCM_05132
CCM_03599	CCM_00172
CCM_04586	CCM_05161
CCM_03599	CCM_00229
CCM_04586	CCM_05164
CCM_04586	CCM_05165
CCM_04586	CCM_05171
CCM_03599	CCM_00385
CCM_03599	CCM_01039
CCM_04586	CCM_05215
CCM_04586	CCM_05246
CCM_03599	CCM_01261
CCM_04586	CCM_05390
CCM_03599	CCM_01792
CCM_03599	CCM_02233
CCM_04586	CCM_05406
CCM_03599	CCM_02516
CCM_04586	CCM_05444
CCM_03599	CCM_02589
CCM_04586	CCM_05465
CCM_04586	CCM_05487
CCM_03599	CCM_02601
CCM_03599	CCM_02696
CCM_03599	CCM_02910
CCM_03599	CCM_03060
CCM_04586	CCM_05706
CCM_03599	CCM_03225
CCM_03599	CCM_03344
CCM_04586	CCM_05773
CCM_04586	CCM_05804
CCM_03599	CCM_03491
CCM_04586	CCM_05828
CCM_04586	CCM_05842
CCM_04586	CCM_05868
CCM_03599	CCM_03600
CCM_04586	CCM_05906
CCM_04586	CCM_05946
CCM_03599	CCM_03861
CCM_03599	CCM_04098
CCM_04586	CCM_06020
CCM_03599	CCM_04417
CCM_04586	CCM_06117
CCM_03599	CCM_04454
CCM_04586	CCM_06126
CCM_04586	CCM_06137
CCM_04586	CCM_06151
CCM_04586	CCM_06209
CCM_03599	CCM_04688
CCM_04586	CCM_06273
CCM_03599	CCM_04725
CCM_04586	CCM_06274
CCM_03599	CCM_04855
CCM_03599	CCM_04856
CCM_04586	CCM_06293
CCM_04586	CCM_06295
CCM_03599	CCM_04916
CCM_04586	CCM_06296
CCM_03599	CCM_05062
CCM_04586	CCM_06378
CCM_03599	CCM_05513
CCM_03599	CCM_05664
CCM_04586	CCM_06432
CCM_03599	CCM_05779
CCM_04586	CCM_06433
CCM_03599	CCM_05780
CCM_03599	CCM_05792
CCM_03599	CCM_05798
CCM_04586	CCM_06530
CCM_03599	CCM_05799
CCM_04586	CCM_06554
CCM_03599	CCM_05892
CCM_03599	CCM_05906
CCM_03599	CCM_06041
CCM_03599	CCM_06130
CCM_04586	CCM_06831
CCM_03599	CCM_06149
CCM_03599	CCM_06318
CCM_03599	CCM_06377
CCM_04586	CCM_06908
CCM_04586	CCM_06922
CCM_03599	CCM_06433
CCM_04586	CCM_06925
CCM_03599	CCM_06516
CCM_03599	CCM_06631
CCM_04586	CCM_07010
CCM_03599	CCM_06838
CCM_04586	CCM_07075
CCM_03599	CCM_06981
CCM_04586	CCM_07079
CCM_03599	CCM_07020
CCM_04586	CCM_07111
CCM_04586	CCM_07122
CCM_03599	CCM_07057
CCM_03599	CCM_07122
CCM_04586	CCM_07148
CCM_04586	CCM_07216
CCM_03599	CCM_07681
CCM_04586	CCM_07346
CCM_04586	CCM_07364
CCM_03599	CCM_08040
CCM_04586	CCM_07478
CCM_04586	CCM_07499
CCM_03599	CCM_08304
CCM_03599	CCM_08323
CCM_04586	CCM_07541
CCM_03599	CCM_08671
CCM_03599	CCM_08749
CCM_04586	CCM_07557
CCM_04586	CCM_07589
CCM_03599	CCM_08923
CCM_03599	CCM_08926
CCM_04586	CCM_07653
CCM_04586	CCM_07669
CCM_04586	CCM_07725
CCM_03599	CCM_00167
CCM_04586	CCM_07848
CCM_03599	CCM_00247
CCM_04586	CCM_07849
CCM_03599	CCM_00317
CCM_04586	CCM_07883
CCM_04586	CCM_07893
CCM_04586	CCM_07894
CCM_03599	CCM_00767
CCM_04586	CCM_08022
CCM_03599	CCM_00901
CCM_04586	CCM_08050
CCM_03599	CCM_00905
CCM_03599	CCM_00948
CCM_03599	CCM_01014
CCM_04586	CCM_08137
CCM_04586	CCM_08162
CCM_03599	CCM_01165
CCM_04586	CCM_08172
CCM_04586	CCM_08183
CCM_04586	CCM_08184
CCM_03599	CCM_01687
CCM_04586	CCM_08199
CCM_04586	CCM_08268
CCM_03599	CCM_02092
CCM_04586	CCM_08272
CCM_03599	CCM_02213
CCM_03599	CCM_02349
CCM_04586	CCM_08322
CCM_03599	CCM_02451
CCM_04586	CCM_08351
CCM_03599	CCM_02677
CCM_04586	CCM_08392
CCM_03599	CCM_02734
CCM_03599	CCM_02764
CCM_04586	CCM_08420
CCM_04586	CCM_08440
CCM_04586	CCM_08506
CCM_04586	CCM_08619
CCM_03599	CCM_03213
CCM_04586	CCM_08715
CCM_04586	CCM_08716
CCM_03599	CCM_03663
CCM_04586	CCM_08774
CCM_04586	CCM_08775
CCM_04586	CCM_08807
CCM_04586	CCM_08868
CCM_03599	CCM_03963
CCM_04586	CCM_08869
CCM_03599	CCM_04192
CCM_03599	CCM_04299
CCM_04586	CCM_08899
CCM_03599	CCM_04671
CCM_03599	CCM_05481
CCM_03599	CCM_05482
CCM_04586	CCM_08980
CCM_03599	CCM_05631
CCM_04586	CCM_09072
CCM_03599	CCM_06422
CCM_03599	CCM_06527
CCM_03599	CCM_06789
CCM_03599	CCM_07076
CCM_04586	CCM_09188
CCM_04586	CCM_09261
CCM_03599	CCM_07679
CCM_03599	CCM_07790
CCM_03599	CCM_08184
CCM_03599	CCM_08259
CCM_04586	CCM_09519
CCM_03599	CCM_08511
CCM_04586	CCM_09539
CCM_03599	CCM_08747
CCM_03599	CCM_09123
CCM_04586	CCM_09561
CCM_03599	CCM_09288
CCM_04586	CCM_09616
CCM_03599	CCM_00413
CCM_03599	CCM_00414
CCM_04586	CCM_00471
CCM_03599	CCM_00747
CCM_03599	CCM_01404
CCM_03599	CCM_01405
CCM_03599	CCM_01467
CCM_03599	CCM_01615
CCM_04586	CCM_02677
CCM_03599	CCM_01699
CCM_04586	CCM_03558
CCM_04586	CCM_03921
CCM_04586	CCM_04003
CCM_03599	CCM_03926
CCM_03599	CCM_04458
CCM_04586	CCM_05389
CCM_04586	CCM_05626
CCM_04586	CCM_06145
CCM_04586	CCM_07077
CCM_04586	CCM_07136
CCM_04586	CCM_07228
CCM_04586	CCM_07569
CCM_04586	CCM_08098
CCM_04586	CCM_08165
CCM_04586	CCM_08545
CCM_03599	CCM_07849
CCM_03599	CCM_08173
CCM_03599	CCM_08211
CCM_04586	CCM_09114
CCM_03599	CCM_08634
CCM_04586	CCM_00009
CCM_03599	CCM_08840
CCM_03599	CCM_09376
CCM_04586	CCM_00740
CCM_04586	CCM_00804
CCM_04586	CCM_01526
CCM_04586	CCM_02077
CCM_04586	CCM_02102
CCM_04586	CCM_02109
CCM_04586	CCM_02113
CCM_04586	CCM_02529
CCM_04586	CCM_02540
CCM_04586	CCM_02573
CCM_04586	CCM_02751
CCM_04586	CCM_02752
CCM_04586	CCM_02949
CCM_04586	CCM_03388
CCM_04586	CCM_03629
CCM_04586	CCM_03663
CCM_04586	CCM_03712
CCM_04586	CCM_04076
CCM_04586	CCM_04503
CCM_04586	CCM_04729
CCM_04586	CCM_04895
CCM_04586	CCM_05012
CCM_04586	CCM_05099
CCM_04586	CCM_05240
CCM_04586	CCM_05249
CCM_04586	CCM_05600
CCM_04586	CCM_05700
CCM_04586	CCM_05712
CCM_04586	CCM_06585
CCM_04586	CCM_06646
CCM_04586	CCM_06743
CCM_04586	CCM_07118
CCM_04586	CCM_07473
CCM_04586	CCM_07521
CCM_04586	CCM_07575
CCM_04586	CCM_07698
CCM_04586	CCM_07699
CCM_04586	CCM_07790
CCM_04586	CCM_07805
CCM_04586	CCM_08058
CCM_04586	CCM_08414
CCM_04586	CCM_09375
CCM_04586	CCM_09385
CCM_04586	CCM_01031
CCM_04586	CCM_01630
CCM_04586	CCM_01874
CCM_04586	CCM_02365
CCM_04586	CCM_02395
CCM_04586	CCM_02946
CCM_04586	CCM_03289
CCM_04586	CCM_04450
CCM_04586	CCM_04538
CCM_04586	CCM_04680
CCM_04586	CCM_04849
CCM_04586	CCM_05329
CCM_04586	CCM_05499
CCM_02232	CCM_00002
CCM_04586	CCM_05976
CCM_04586	CCM_05977
CCM_02232	CCM_00449
CCM_04586	CCM_06154
CCM_02232	CCM_00627
CCM_02232	CCM_00695
CCM_04586	CCM_07781
CCM_02232	CCM_02415
CCM_04586	CCM_08189
CCM_02232	CCM_02865
CCM_04586	CCM_08436
CCM_02232	CCM_03115
CCM_02232	CCM_03256
CCM_02232	CCM_03549
CCM_02232	CCM_03550
CCM_04586	CCM_09325
CCM_02232	CCM_03622
CCM_04586	CCM_09479
CCM_04586	CCM_00124
CCM_02232	CCM_04092
CCM_04586	CCM_00203
CCM_02232	CCM_04093
CCM_04586	CCM_00609
CCM_02232	CCM_04446
CCM_02232	CCM_04447
CCM_04586	CCM_00714
CCM_02232	CCM_04554
CCM_04586	CCM_00828
CCM_02232	CCM_04699
CCM_02232	CCM_04700
CCM_02232	CCM_04814
CCM_04586	CCM_01030
CCM_04586	CCM_01294
CCM_02232	CCM_04885
CCM_04586	CCM_01471
CCM_04586	CCM_01643
CCM_04586	CCM_02114
CCM_02232	CCM_06403
CCM_04586	CCM_03240
CCM_02232	CCM_06523
CCM_04586	CCM_03439
CCM_02232	CCM_06913
CCM_02232	CCM_07330
CCM_02232	CCM_07573
CCM_02232	CCM_07855
CCM_02232	CCM_08802
CCM_04586	CCM_04184
CCM_02232	CCM_08851
CCM_02232	CCM_09325
CCM_02232	CCM_09327
CCM_04586	CCM_04533
CCM_04586	CCM_04999
CCM_04586	CCM_05157
CCM_04586	CCM_05294
CCM_04586	CCM_05561
CCM_04586	CCM_05681
CCM_04586	CCM_05703
CCM_04586	CCM_05910
CCM_04586	CCM_06064
CCM_04586	CCM_06263
CCM_04586	CCM_09681
CCM_04586	CCM_06842
CCM_04586	CCM_07020
CCM_04586	CCM_07051
CCM_04586	CCM_07083
CCM_04586	CCM_07702
CCM_04586	CCM_08036
CCM_04586	CCM_08042
CCM_04586	CCM_08267
CCM_04586	CCM_08437
CCM_04586	CCM_09213
CCM_04586	CCM_09294
CCM_04586	CCM_09390
CCM_04586	CCM_09604
CCM_04586	CCM_00615
CCM_04586	CCM_00627
CCM_04586	CCM_00769
CCM_04586	CCM_00770
CCM_04586	CCM_00919
CCM_04586	CCM_01615
CCM_04586	CCM_01716
CCM_04586	CCM_02248
CCM_04586	CCM_02370
CCM_04586	CCM_03140
CCM_04586	CCM_03159
CCM_04586	CCM_03160
CCM_04586	CCM_03199
CCM_04586	CCM_03220
CCM_04586	CCM_03426
CCM_04586	CCM_03470
CCM_04586	CCM_03484
CCM_04586	CCM_03626
CCM_04586	CCM_03687
CCM_04586	CCM_04059
CCM_04586	CCM_04245
CCM_04586	CCM_04430
CCM_04586	CCM_04438
CCM_04586	CCM_04829
CCM_04586	CCM_05124
CCM_04586	CCM_05231
CCM_04586	CCM_05587
CCM_04586	CCM_05704
CCM_04586	CCM_05878
CCM_04586	CCM_05947
CCM_04586	CCM_06206
CCM_04586	CCM_06283
CCM_04586	CCM_06380
CCM_04586	CCM_06540
CCM_04586	CCM_07262
CCM_04586	CCM_07348
CCM_04586	CCM_07817
CCM_04586	CCM_07825
CCM_04586	CCM_07969
CCM_04586	CCM_08409
CCM_04586	CCM_08822
CCM_04586	CCM_08823
CCM_04586	CCM_09000
CCM_04586	CCM_09137
CCM_04586	CCM_09286
CCM_04586	CCM_09380
CCM_04586	CCM_09464
CCM_04586	CCM_09541
CCM_04586	CCM_00618
CCM_04586	CCM_00982
CCM_04586	CCM_01308
CCM_04586	CCM_01540
CCM_04586	CCM_01678
CCM_04586	CCM_01730
CCM_04586	CCM_01925
CCM_04586	CCM_01997
CCM_04586	CCM_02241
CCM_04586	CCM_02441
CCM_04586	CCM_02506
CCM_04586	CCM_02646
CCM_04586	CCM_03170
CCM_04586	CCM_03941
CCM_04586	CCM_04018
CCM_04586	CCM_04281
CCM_04586	CCM_04317
CCM_04586	CCM_04368
CCM_04586	CCM_04525
CCM_04586	CCM_04526
CCM_04586	CCM_04554
CCM_04586	CCM_04677
CCM_04586	CCM_05022
CCM_04586	CCM_05353
CCM_04586	CCM_05395
CCM_04586	CCM_05533
CCM_04586	CCM_05656
CCM_04586	CCM_05834
CCM_04586	CCM_06063
CCM_04586	CCM_06066
CCM_04586	CCM_07023
CCM_04586	CCM_07107
CCM_04586	CCM_07108
CCM_04586	CCM_07129
CCM_04586	CCM_07225
CCM_04586	CCM_07226
CCM_04586	CCM_07383
CCM_04586	CCM_07716
CCM_04586	CCM_07717
CCM_04586	CCM_07760
CCM_04586	CCM_07818
CCM_04586	CCM_08197
CCM_04586	CCM_08469
CCM_04586	CCM_08585
CCM_04586	CCM_08994
CCM_04586	CCM_09583
CCM_04586	CCM_00621
CCM_04586	CCM_00951
CCM_04586	CCM_02092
CCM_04586	CCM_03411
CCM_04586	CCM_05271
CCM_04586	CCM_06442
CCM_04586	CCM_06446
CCM_04586	CCM_07009
CCM_04586	CCM_07514
CCM_04586	CCM_07679
CCM_04586	CCM_08740
CCM_04586	CCM_09313
CCM_04586	CCM_01408
CCM_04586	CCM_01458
CCM_04586	CCM_01495
CCM_04586	CCM_01786
CCM_04586	CCM_02075
CCM_04586	CCM_02251
CCM_04586	CCM_02605
CCM_06587	CCM_00857
CCM_04586	CCM_02778
CCM_06587	CCM_00858
CCM_04586	CCM_02812
CCM_06587	CCM_01006
CCM_04586	CCM_02821
CCM_06587	CCM_01211
CCM_06587	CCM_01314
CCM_04586	CCM_03254
CCM_06587	CCM_01315
CCM_06587	CCM_01528
CCM_06587	CCM_01984
CCM_04586	CCM_03926
CCM_06587	CCM_02048
CCM_06587	CCM_02250
CCM_04586	CCM_03993
CCM_06587	CCM_02344
CCM_04586	CCM_03994
CCM_06587	CCM_02345
CCM_04586	CCM_04434
CCM_06587	CCM_02527
CCM_04586	CCM_04773
CCM_04586	CCM_04814
CCM_06587	CCM_03437
CCM_04586	CCM_04959
CCM_06587	CCM_03504
CCM_06587	CCM_03558
CCM_06587	CCM_03596
CCM_06587	CCM_03602
CCM_04586	CCM_05548
CCM_04586	CCM_05683
CCM_06587	CCM_03622
CCM_04586	CCM_06093
CCM_06587	CCM_03885
CCM_04586	CCM_07086
CCM_06587	CCM_04417
CCM_04586	CCM_07166
CCM_04586	CCM_07325
CCM_04586	CCM_07407
CCM_04586	CCM_07853
CCM_04586	CCM_07881
CCM_06587	CCM_04906
CCM_06587	CCM_04907
CCM_06587	CCM_05105
CCM_04586	CCM_08786
CCM_06587	CCM_05238
CCM_06587	CCM_05389
CCM_04586	CCM_09205
CCM_04586	CCM_09299
CCM_06587	CCM_05656
CCM_06587	CCM_05792
CCM_04586	CCM_09409
CCM_04586	CCM_09587
CCM_06587	CCM_06152
CCM_04586	CCM_00091
CCM_04586	CCM_00109
CCM_04586	CCM_00388
CCM_04586	CCM_00622
CCM_06587	CCM_06698
CCM_04586	CCM_00623
CCM_04586	CCM_00659
CCM_06587	CCM_06981
CCM_04586	CCM_00675
CCM_04586	CCM_01098
CCM_06587	CCM_07593
CCM_06587	CCM_07797
CCM_06587	CCM_07875
CCM_04586	CCM_01470
CCM_06587	CCM_07884
CCM_06587	CCM_07885
CCM_06587	CCM_07961
CCM_06587	CCM_08211
CCM_04586	CCM_01880
CCM_06587	CCM_08382
CCM_06587	CCM_08566
CCM_04586	CCM_02081
CCM_06587	CCM_08741
CCM_04586	CCM_02816
CCM_04586	CCM_03409
CCM_04586	CCM_03442
CCM_04586	CCM_04492
CCM_04586	CCM_04598
CCM_04586	CCM_04672
CCM_04586	CCM_05449
CCM_04586	CCM_05692
CCM_04586	CCM_06697
CCM_04586	CCM_07420
CCM_04586	CCM_07461
CCM_04586	CCM_08222
CCM_04586	CCM_08223
CCM_04586	CCM_08727
CCM_04586	CCM_09254
CCM_04586	CCM_09287
CCM_04586	CCM_00085
CCM_04586	CCM_00330
CCM_04586	CCM_00418
CCM_04586	CCM_00707
CCM_04586	CCM_00711
CCM_04586	CCM_00857
CCM_04586	CCM_00858
CCM_04586	CCM_03428
CCM_04586	CCM_03863
CCM_04586	CCM_04062
CCM_04586	CCM_05313
CCM_04586	CCM_05880
CCM_04586	CCM_06179
CCM_04586	CCM_06543
CCM_04586	CCM_06567
CCM_04586	CCM_07019
CCM_04586	CCM_07321
CCM_04586	CCM_07463
CCM_04586	CCM_07798
CCM_04586	CCM_08112
CCM_04586	CCM_09025
CCM_04586	CCM_09101
CCM_04849	CCM_00002
CCM_04586	CCM_00971
CCM_04586	CCM_01130
CCM_04849	CCM_00627
CCM_04849	CCM_00695
CCM_04849	CCM_00711
CCM_04849	CCM_00908
CCM_04586	CCM_04073
CCM_04586	CCM_04074
CCM_04849	CCM_01567
CCM_04849	CCM_01568
CCM_04586	CCM_02500
CCM_04849	CCM_02118
CCM_04586	CCM_03449
CCM_04849	CCM_02865
CCM_04586	CCM_07193
CCM_04586	CCM_07194
CCM_04849	CCM_03255
CCM_04586	CCM_09315
CCM_04586	CCM_00486
CCM_04586	CCM_00813
CCM_04849	CCM_03521
CCM_04849	CCM_03622
CCM_04849	CCM_03630
CCM_04586	CCM_01141
CCM_04586	CCM_01142
CCM_04849	CCM_03634
CCM_04586	CCM_01211
CCM_04586	CCM_04488
CCM_04849	CCM_04018
CCM_04586	CCM_06237
CCM_04849	CCM_04446
CCM_04849	CCM_04447
CCM_04586	CCM_08563
CCM_04849	CCM_04554
CCM_04849	CCM_04699
CCM_04849	CCM_04700
CCM_04586	CCM_04098
CCM_04849	CCM_04814
CCM_04849	CCM_04885
CCM_04586	CCM_09200
CCM_04849	CCM_05012
CCM_04586	CCM_09576
CCM_04586	CCM_00049
CCM_04849	CCM_05322
CCM_04849	CCM_05619
CCM_04586	CCM_00678
CCM_04586	CCM_00773
CCM_04849	CCM_05701
CCM_04586	CCM_00960
CCM_04849	CCM_05702
CCM_04849	CCM_05704
CCM_04849	CCM_06523
CCM_04586	CCM_01736
CCM_04849	CCM_06913
CCM_04586	CCM_01989
CCM_04849	CCM_07236
CCM_04849	CCM_07330
CCM_04849	CCM_07573
CCM_04849	CCM_07855
CCM_04586	CCM_02559
CCM_04849	CCM_07875
CCM_04849	CCM_07881
CCM_04849	CCM_07951
CCM_04849	CCM_08158
CCM_04586	CCM_03285
CCM_04849	CCM_08159
CCM_04586	CCM_03371
CCM_04849	CCM_08802
CCM_04849	CCM_08851
CCM_04586	CCM_04140
CCM_04849	CCM_09194
CCM_04586	CCM_04298
CCM_04586	CCM_04313
CCM_04586	CCM_04314
CCM_04586	CCM_05281
CCM_04849	CCM_09583
CCM_04586	CCM_05446
CCM_04586	CCM_05507
CCM_04586	CCM_06011
CCM_04586	CCM_06523
CCM_04586	CCM_06648
CCM_04586	CCM_06961
CCM_04586	CCM_07174
CCM_04586	CCM_08842
CCM_04586	CCM_08843
CCM_04586	CCM_09391
CCM_04586	CCM_01778
CCM_04586	CCM_02750
CCM_04586	CCM_03942
CCM_04586	CCM_04524
CCM_04586	CCM_06953
CCM_04586	CCM_07202
CCM_04586	CCM_08566
CCM_04586	CCM_00442
CCM_04586	CCM_00535
CCM_04586	CCM_01280
CCM_04586	CCM_04506
CCM_04586	CCM_05560
CCM_04586	CCM_05631
CCM_04586	CCM_05829
CCM_04586	CCM_07232
CCM_04586	CCM_08408
CCM_04586	CCM_09449
CCM_04586	CCM_09490
CCM_04586	CCM_04889
CCM_04586	CCM_05960
CCM_04586	CCM_09451
CCM_04586	CCM_09544
CCM_04586	CCM_06056
CCM_04586	CCM_00212
CCM_04586	CCM_06317
CCM_04586	CCM_00036
CCM_04586	CCM_00449
CCM_04586	CCM_02080
CCM_04586	CCM_02497
CCM_04586	CCM_02963
CCM_04586	CCM_03479
CCM_04586	CCM_03622
CCM_04586	CCM_04310
CCM_04586	CCM_04763
CCM_04586	CCM_05357
CCM_04586	CCM_06052
CCM_04586	CCM_06309
CCM_04586	CCM_08531
CCM_04586	CCM_08661
CCM_04586	CCM_02176
CCM_04586	CCM_02760
CCM_04586	CCM_06332
CCM_04586	CCM_01029
CCM_04586	CCM_03247
CCM_04586	CCM_04085
CCM_04586	CCM_04441
CCM_04586	CCM_04603
CCM_04586	CCM_04759
CCM_04586	CCM_09336
CCM_04586	CCM_04872
CCM_04586	CCM_07141
CCM_04586	CCM_07759
CCM_04586	CCM_07884
CCM_04586	CCM_07885
CCM_04586	CCM_08457
CCM_04586	CCM_08817
CCM_04586	CCM_08871
CCM_04586	CCM_02667
CCM_04586	CCM_03963
CCM_04586	CCM_05322
CCM_04586	CCM_05921
CCM_04586	CCM_06801
CCM_04586	CCM_07961
CCM_04586	CCM_09492
CCM_04586	CCM_09636
CCM_04586	CCM_01964
CCM_04586	CCM_08171
CCM_04586	CCM_04710
CCM_04586	CCM_05101
CCM_04586	CCM_01469
CCM_04586	CCM_06147
CCM_04586	CCM_09207
CCM_04586	CCM_05675
CCM_04586	CCM_05863
CCM_04586	CCM_06516
CCM_04586	CCM_08941
CCM_04586	CCM_05758
CCM_04586	CCM_05759
CCM_04586	CCM_03481
CCM_04586	CCM_00277
CCM_04586	CCM_00446
CCM_04586	CCM_00944
CCM_04586	CCM_01081
CCM_04586	CCM_01552
CCM_04586	CCM_01833
CCM_04586	CCM_01841
CCM_04586	CCM_02392
CCM_04586	CCM_03425
CCM_04586	CCM_03853
CCM_04586	CCM_03854
CCM_04586	CCM_03978
CCM_04586	CCM_03979
CCM_04586	CCM_04228
CCM_04586	CCM_04643
CCM_06653	CCM_00884
CCM_06653	CCM_01226
CCM_04586	CCM_04987
CCM_04586	CCM_05023
CCM_04586	CCM_05173
CCM_06653	CCM_01792
CCM_06653	CCM_01809
CCM_06653	CCM_01937
CCM_06653	CCM_01938
CCM_06653	CCM_01945
CCM_06653	CCM_01955
CCM_06653	CCM_01997
CCM_06653	CCM_02031
CCM_04586	CCM_06755
CCM_04586	CCM_06877
CCM_06653	CCM_02725
CCM_04586	CCM_06990
CCM_06653	CCM_02755
CCM_06653	CCM_02863
CCM_06653	CCM_02963
CCM_06653	CCM_03032
CCM_06653	CCM_03287
CCM_04586	CCM_07275
CCM_06653	CCM_03388
CCM_04586	CCM_07889
CCM_06653	CCM_03602
CCM_06653	CCM_03692
CCM_04586	CCM_08018
CCM_04586	CCM_08193
CCM_06653	CCM_03995
CCM_06653	CCM_04184
CCM_06653	CCM_04354
CCM_04586	CCM_09075
CCM_06653	CCM_04360
CCM_06653	CCM_04486
CCM_06653	CCM_04679
CCM_06653	CCM_04754
CCM_04586	CCM_01004
CCM_04586	CCM_01005
CCM_06653	CCM_05195
CCM_06653	CCM_05301
CCM_04586	CCM_02116
CCM_06653	CCM_05519
CCM_04586	CCM_02925
CCM_04586	CCM_03081
CCM_04586	CCM_03669
CCM_06653	CCM_05828
CCM_04586	CCM_03698
CCM_06653	CCM_06087
CCM_06653	CCM_06378
CCM_04586	CCM_05146
CCM_06653	CCM_06379
CCM_06653	CCM_06498
CCM_06653	CCM_06510
CCM_04586	CCM_06159
CCM_06653	CCM_07142
CCM_04586	CCM_06509
CCM_06653	CCM_07446
CCM_04586	CCM_06809
CCM_06653	CCM_07447
CCM_04586	CCM_06968
CCM_06653	CCM_07602
CCM_04586	CCM_07133
CCM_04586	CCM_07350
CCM_06653	CCM_07825
CCM_04586	CCM_07504
CCM_06653	CCM_08019
CCM_06653	CCM_08025
CCM_06653	CCM_08103
CCM_04586	CCM_08083
CCM_06653	CCM_08104
CCM_04586	CCM_08266
CCM_06653	CCM_09124
CCM_04586	CCM_09223
CCM_06653	CCM_09235
CCM_06653	CCM_09288
CCM_04586	CCM_06888
CCM_04586	CCM_00067
CCM_06653	CCM_09636
CCM_04586	CCM_00464
CCM_02646	CCM_00471
CCM_04586	CCM_00776
CCM_02646	CCM_00587
CCM_02646	CCM_00632
CCM_04586	CCM_01536
CCM_02646	CCM_00872
CCM_02646	CCM_00915
CCM_02646	CCM_01556
CCM_04586	CCM_02452
CCM_02646	CCM_01880
CCM_04586	CCM_02461
CCM_02646	CCM_02138
CCM_04586	CCM_03032
CCM_04586	CCM_03504
CCM_02646	CCM_02821
CCM_04586	CCM_04039
CCM_04586	CCM_04282
CCM_02646	CCM_03558
CCM_04586	CCM_05400
CCM_02646	CCM_04003
CCM_04586	CCM_05844
CCM_02646	CCM_04420
CCM_02646	CCM_05359
CCM_04586	CCM_08205
CCM_02646	CCM_05412
CCM_04586	CCM_08274
CCM_04586	CCM_08275
CCM_02646	CCM_05587
CCM_02646	CCM_06145
CCM_04586	CCM_08578
CCM_02646	CCM_06395
CCM_04586	CCM_09199
CCM_02646	CCM_06416
CCM_04586	CCM_09565
CCM_04586	CCM_00956
CCM_04586	CCM_01805
CCM_02646	CCM_07077
CCM_02646	CCM_07136
CCM_04586	CCM_03441
CCM_04586	CCM_06611
CCM_02646	CCM_08098
CCM_02646	CCM_08165
CCM_02646	CCM_08867
CCM_04586	CCM_04283
CCM_04586	CCM_06265
CCM_02646	CCM_00489
CCM_04586	CCM_06384
CCM_02646	CCM_02264
CCM_02646	CCM_02427
CCM_04586	CCM_00199
CCM_04586	CCM_00316
CCM_02646	CCM_04548
CCM_02646	CCM_04615
CCM_04586	CCM_00507
CCM_02646	CCM_05626
CCM_02646	CCM_05678
CCM_02646	CCM_07228
CCM_04586	CCM_00741
CCM_02646	CCM_09114
CCM_04586	CCM_00742
CCM_02646	CCM_09318
CCM_02646	CCM_09319
CCM_04586	CCM_01908
CCM_02646	CCM_01208
CCM_02646	CCM_01376
CCM_02646	CCM_02164
CCM_04586	CCM_02785
CCM_02646	CCM_02531
CCM_04586	CCM_03213
CCM_02646	CCM_04650
CCM_02646	CCM_05299
CCM_04586	CCM_03885
CCM_04586	CCM_04304
CCM_04586	CCM_04404
CCM_04586	CCM_04416
CCM_02646	CCM_07964
CCM_04586	CCM_04508
CCM_02646	CCM_09100
CCM_04586	CCM_05229
CCM_04586	CCM_05289
CCM_02646	CCM_00277
CCM_04586	CCM_05563
CCM_04586	CCM_05577
CCM_04586	CCM_05578
CCM_02646	CCM_00737
CCM_02646	CCM_00844
CCM_04586	CCM_06931
CCM_02646	CCM_00918
CCM_02646	CCM_01007
CCM_04586	CCM_07570
CCM_02646	CCM_01163
CCM_04586	CCM_08296
CCM_02646	CCM_01181
CCM_02646	CCM_01211
CCM_04586	CCM_08741
CCM_02646	CCM_01493
CCM_04586	CCM_09194
CCM_02646	CCM_01558
CCM_02646	CCM_01637
CCM_04586	CCM_09376
CCM_02646	CCM_01672
CCM_02646	CCM_01717
CCM_04586	CCM_04479
CCM_02646	CCM_01782
CCM_04586	CCM_01007
CCM_04586	CCM_01362
CCM_02646	CCM_01873
CCM_02646	CCM_01910
CCM_04586	CCM_03497
CCM_02646	CCM_01911
CCM_02646	CCM_02095
CCM_02646	CCM_02102
CCM_04586	CCM_05238
CCM_04586	CCM_06651
CCM_02646	CCM_02195
CCM_04586	CCM_00158
CCM_04586	CCM_00159
CCM_02646	CCM_02373
CCM_04586	CCM_00969
CCM_04586	CCM_00970
CCM_04586	CCM_01167
CCM_02646	CCM_02630
CCM_04586	CCM_01281
CCM_04586	CCM_01426
CCM_04586	CCM_01438
CCM_02646	CCM_03339
CCM_04586	CCM_01672
CCM_04586	CCM_01674
CCM_04586	CCM_01761
CCM_04586	CCM_02035
CCM_04586	CCM_02126
CCM_02646	CCM_03626
CCM_02646	CCM_03657
[truncated: 4,838 more rows]
