# Supplementary material for: Construction of Light-Responsive Gene Regulatory Network for Growth, Development and Secondary Metabolite Production in Cordyceps militaris
Source: Biology (Basel). 2022 Jan 4;11(1):71. doi: 10.3390/biology11010071 (PMC8773263; doi:10.3390/biology11010071)
Supplement: Supplementary file 1 [file biology-11-00071-s001.zip › biology-1523686-supplementary/Supplementary file S5.xlsx]

## Sheet: Ortho
# results from bi-directional balstp
# 10 various species of fungi
# cutoff e-value <= 1E-10, %identity >= 60, coverage >= 40
	# label for orthologous genes passed criteria
CM_geneID	species	X_protID	CM_protID	1_ident	1_cov	2_ident	2_cov	def
CCM_05444	Purpureocillium_lilacinum	XP_018175920.1	EGX91286	69.017	99	69.807	97	transcription factor AbaA
CCM_05444	N_crassa_OR74A	-	-	-	-	-	-	-
CCM_05444	Madurella_mycetomatis	-	-	-	-	-	-	-
CCM_05444	Fusarium_phyllophilum	KAF5570020.1	EGX91286	65.152	99	65.368	97	regulatory aba
CCM_05444	cordyceps_javanica	TQW09830.1	EGX91286	84.341	99	83.043	97	transcription factor AbaA
CCM_05444	Cordyceps_fumosorosea_ARSEF_2679	XP_018699817.1	EGX91286	84.524	99	84.29	97	transcription factor AbaA
CCM_05444	Beauveria_brongniartii_RCEF_3172	OAA44521.1	EGX91286	84.967	99	84.532	97	transcription factor AbaA
CCM_05444	beauveria_bassiana_d1-5_ARSEF_2860	XP_008593619.1	EGX91286	84.205	99	83.769	97	FoabaA-like protein
CCM_05444	Akanthomyces_lecanii_RCEF_1005	OAA81635.1	EGX91286	81.197	99	80.662	97	transcription factor AbaA
CCM_05444	Aspergillus fumigatus Af293	-	-	-	-	-	-	-
CCM_01444	Purpureocillium_lilacinum	XP_018177928.1	EGX96786	75.036	99	74.747	99	transcription factor steA
CCM_01444	N_crassa_OR74A	XP_957811.1	EGX96786	64.979	98	64.979	100	transcription factor steA
CCM_01444	Madurella_mycetomatis	-	-	-	-	-	-	-
CCM_01444	Fusarium_phyllophilum	KAF5558243.1	EGX96786	75	99	74.709	99	transcription factor
CCM_01444	cordyceps_javanica	TQW10777.1	EGX96786	93.392	100	93.392	99	transcription factor steA
CCM_01444	Cordyceps_fumosorosea_ARSEF_2679	XP_018705398.1	EGX96786	94.412	100	94.412	99	transcription factor steA
CCM_01444	Beauveria_brongniartii_RCEF_3172	OAA49962.1	EGX96786	90.574	100	90.574	99	transcription factor steA
CCM_01444	beauveria_bassiana_d1-5_ARSEF_2860	XP_008594397.1	EGX96786	90.233	100	90.233	100	STE like transcription factor
CCM_01444	Akanthomyces_lecanii_RCEF_1005	OAA77685.1	EGX96786	92.952	100	92.5	99	transcription factor steA
CCM_01444	Aspergillus fumigatus Af293	XP_754013.1	EGX96786	64.371	95	64.371	94	homeodomain transcription factor StlA
CCM_08959	Purpureocillium_lilacinum	XP_018177548.1	EGX88912	72.703	100	72.703	100	zinc finger protein odd-paired-like (opl)
CCM_08959	N_crassa_OR74A	-	-	-	-	-	-	-
CCM_08959	Madurella_mycetomatis	-	-	-	-	-	-	-
CCM_08959	Fusarium_phyllophilum	KAF5537098.1	EGX88912	68.194	100	68.194	100	hypothetical protein
CCM_08959	cordyceps_javanica	TQW03559.1	EGX88912	88.649	100	88.649	100	hypothetical protein
CCM_08959	Cordyceps_fumosorosea_ARSEF_2679	XP_018699943.1	EGX88912	89.459	100	89.459	100	Zinc finger%2C C2H2-type/integrase%2C DNA-binding protein
CCM_08959	Beauveria_brongniartii_RCEF_3172	OAA44069.1	EGX88912	89.459	100	89.459	100	Zinc finger%2C C2H2-type/integrase%2C DNA-binding protein
CCM_08959	beauveria_bassiana_d1-5_ARSEF_2860	XP_008600863.1	EGX88912	90.541	100	90.541	100	zinc finger protein odd-paired-like (opl)
CCM_08959	Akanthomyces_lecanii_RCEF_1005	OAA76042.1	EGX88912	87.772	99	89.702	100	Zinc finger%2C C2H2-type/integrase%2C DNA-binding protein
CCM_08959	Aspergillus fumigatus Af293	-	-	-	-	-	-	-
CCM_04022	Purpureocillium_lilacinum	XP_018183665.1	EGX92649	78.406	100	78.406	91	DNA-binding protein creA
CCM_04022	N_crassa_OR74A	XP_961994.1	EGX92649	57.93	99	58.652	99	DNA-binding protein cre-1
CCM_04022	Madurella_mycetomatis	KXX73163.1	EGX92649	60	99	60	90	DNA-binding protein cre-1
CCM_04022	Fusarium_phyllophilum	KAF5559956.1	EGX92649	74.684	99	74.43	91	NA-binding creA
CCM_04022	cordyceps_javanica	TQW07444.1	EGX92649	93.49	100	93.49	91	DNA-binding protein creA
CCM_04022	Cordyceps_fumosorosea_ARSEF_2679	XP_018705762.1	EGX92649	93.264	100	92.746	91	DNA-binding protein creA
CCM_04022	Beauveria_brongniartii_RCEF_3172	OAA40772.1	EGX92649	90.956	100	91.214	91	carbon catabolite repressor
CCM_04022	beauveria_bassiana_d1-5_ARSEF_2860	XP_008598455.1	EGX92649	91.214	100	91.473	91	carbon catabolite repressor
CCM_04022	Akanthomyces_lecanii_RCEF_1005	OAA81145.1	EGX92649	91.688	100	91.948	91	carbon catabolite repressor
CCM_04022	Aspergillus fumigatus Af293	XP_755510.1	EGX92649	55.721	91	55.721	92	C2H2 transcription factor (Crea)
CCM_01106	Purpureocillium_lilacinum	XP_018180272.1	EGX96450	47.077	99	46.395	100	zinc finger domain-containing protein
CCM_01106	N_crassa_OR74A	XP_965486.1	EGX96450	48.852	99	48.525	100	conidial separation-1
CCM_01106	Madurella_mycetomatis	KXX79107.1	EGX96450	47.059	99	46.906	99	Transcriptional regulator NRG1
CCM_01106	Fusarium_phyllophilum	KAF5537257.1	EGX96450	52.597	99	52.597	100	transcriptional repressor
CCM_01106	cordyceps_javanica	TQW06866.1	EGX96450	84.266	100	82.935	100	transcriptional repressor
CCM_01106	Cordyceps_fumosorosea_ARSEF_2679	XP_018704625.1	EGX96450	82.746	100	84.155	100	Zinc finger%2C C2H2-type/integrase%2C DNA-binding protein
CCM_01106	Beauveria_brongniartii_RCEF_3172	OAA43028.1	EGX96450	83.566	100	84.615	100	Zinc finger%2C C2H2-type/integrase%2C DNA-binding protein
CCM_01106	beauveria_bassiana_d1-5_ARSEF_2860	XP_008601393.1	EGX96450	84.266	100	84.965	100	transcriptional repressor
CCM_01106	Akanthomyces_lecanii_RCEF_1005	OAA79983.1	EGX96450	82.042	100	83.099	100	Zinc finger%2C C2H2-type/integrase%2C DNA-binding protein
CCM_01106	Aspergillus fumigatus Af293	-	-	-	-	-	-	-
CCM_07236	Purpureocillium_lilacinum	XP_018183889.1	EGX90816	97.45	100	97.45	87	guanine nucleotide-binding protein alpha subunit
CCM_07236	N_crassa_OR74A	XP_957133.1	EGX90816	95.751	100	95.751	87	heterotrimeric G protein
CCM_07236	Madurella_mycetomatis	KXX74986.1	EGX90816	94.901	100	94.901	87	Guanine nucleotide-binding protein alpha-1 subunit
CCM_07236	Fusarium_phyllophilum	KAF5562667.1	EGX90816	97.167	100	97.167	87	guanine nucleotide-binding subunit alpha
CCM_07236	cordyceps_javanica	TQW11571.1	EGX90816	100	100	100	87	guanine nucleotide-binding protein alpha subunit
CCM_07236	Cordyceps_fumosorosea_ARSEF_2679	XP_018707241.1	EGX90816	98.3	100	98.3	87	guanine nucleotide-binding protein alpha subunit
CCM_07236	Beauveria_brongniartii_RCEF_3172	OAA47417.1	EGX90816	100	100	100	87	guanine nucleotide-binding protein alpha subunit
CCM_07236	beauveria_bassiana_d1-5_ARSEF_2860	XP_008595211.1	EGX90816	100	100	100	87	Guanine nucleotide-binding protein alpha subunit
CCM_07236	Akanthomyces_lecanii_RCEF_1005	OAA79618.1	EGX90816	98.867	100	98.867	87	guanine nucleotide-binding protein alpha subunit
CCM_07236	Aspergillus fumigatus Af293	XP_752684.1	EGX90816	92.918	100	92.918	87	G-protein complex alpha subunit GpaA/FadA
CCM_05556	Purpureocillium_lilacinum	-	-	-	-	-	-	-
CCM_05556	N_crassa_OR74A	-	-	-	-	-	-	-
CCM_05556	Madurella_mycetomatis	KXX78215.1	EGX91398	40.392	89	41.296	77	Conidial development protein fluffy
CCM_05556	Fusarium_phyllophilum	-	-	-	-	-	-	-
CCM_05556	cordyceps_javanica	-	-	-	-	-	-	-
CCM_05556	Cordyceps_fumosorosea_ARSEF_2679	-	-	-	-	-	-	-
CCM_05556	Beauveria_brongniartii_RCEF_3172	OAA48126.1	EGX91398	61.296	99	61.13	98	Fungal transcriptional regulatory protein
CCM_05556	beauveria_bassiana_d1-5_ARSEF_2860	XP_008602278.1	EGX91398	56.598	98	56.121	99	nitrate assimilation regulatory protein nirA
CCM_05556	Akanthomyces_lecanii_RCEF_1005	OAA77868.1	EGX91398	57.39	99	56.61	100	Fungal transcriptional regulatory protein
CCM_05556	Aspergillus fumigatus Af293	-	-	-	-	-	-	-
CCM_07203	Purpureocillium_lilacinum	XP_018178611.1	EGX90783	75.523	87	73.926	86	developmental regulator flbA
CCM_07203	N_crassa_OR74A	XP_011394309.1	EGX90783	69.489	83	69.663	82	developmental regulator flbA%2C variant
CCM_07203	Madurella_mycetomatis	KXX74136.1	EGX90783	69.683	90	75.401	75	Developmental regulator flbA
CCM_07203	Fusarium_phyllophilum	KAF5570339.1	EGX90783	75	86	73.618	84	developmental regulator flba
CCM_07203	cordyceps_javanica	TQW11948.1	EGX90783	92.756	93	92.756	86	developmental regulator flbA
CCM_07203	Cordyceps_fumosorosea_ARSEF_2679	XP_018703454.1	EGX90783	93.228	92	93.228	86	developmental regulator flbA
CCM_07203	Beauveria_brongniartii_RCEF_3172	OAA42501.1	EGX90783	91.038	92	90.252	86	developmental regulator flbA
CCM_07203	beauveria_bassiana_d1-5_ARSEF_2860	XP_008596287.1	EGX90783	90.881	92	90.094	86	regulator of G protein signaling
CCM_07203	Akanthomyces_lecanii_RCEF_1005	OAA77014.1	EGX90783	86.698	92	86.385	86	developmental regulator flbA
CCM_07203	Aspergillus fumigatus Af293	XP_755451.2	EGX90783	59.649	71	59.649	68	developmental regulator flbA
CCM_01128	Purpureocillium_lilacinum	XP_018180254.1	EGX96471	55.867	100	55.867	100	BZIP-type transcription factor
CCM_01128	N_crassa_OR74A	XP_011393157.1	EGX96471	49.189	93	49.598	92	bZIP-type transcription factor
CCM_01128	Madurella_mycetomatis	KXX74873.1	EGX96471	48.544	99	48.544	99	AP-1-like transcription factor
CCM_01128	Fusarium_phyllophilum	KAF5536157.1	EGX96471	48.711	96	48.711	99	AP-1-like transcription factor
CCM_01128	cordyceps_javanica	TQW06837.1	EGX96471	75.342	99	75.342	92	BZIP-type transcription factor
CCM_01128	Cordyceps_fumosorosea_ARSEF_2679	XP_018704574.1	EGX96471	88.493	100	88.493	100	Yap1 redox domain protein
CCM_01128	Beauveria_brongniartii_RCEF_3172	OAA47504.1	EGX96471	84.341	100	84.341	100	bZIP-type transcription factor
CCM_01128	beauveria_bassiana_d1-5_ARSEF_2860	XP_008600307.1	EGX96471	84.615	100	84.615	100	BZIP-type transcription factor
CCM_01128	Akanthomyces_lecanii_RCEF_1005	OAA79568.1	EGX96471	86.538	100	85.989	100	Yap1 redox domain protein
CCM_01128	Aspergillus fumigatus Af293	-	-	-	-	-	-	-
CCM_04849	Purpureocillium_lilacinum	XP_018178354.1	EGX93475	53.431	94	53.431	65	C2H2 type zinc finger containing protein
CCM_04849	N_crassa_OR74A	XP_964590.1	EGX93475	43.91	89	44.737	97	C2H2 conidiation transcription factor FlbC
CCM_04849	Madurella_mycetomatis	KXX79249.1	EGX93475	45.806	85	45.806	97	Transcription factor YY2
CCM_04849	Fusarium_phyllophilum	KAF5565118.1	EGX93475	47.059	99	46.865	99	C2H2 zinc finger flbC
CCM_04849	cordyceps_javanica	TQW11784.1	EGX93475	82.333	92	82.333	100	zinc finger protein
CCM_04849	Cordyceps_fumosorosea_ARSEF_2679	XP_018703312.1	EGX93475	70.462	92	69.846	100	Zinc finger%2C C2H2-type/integrase%2C DNA-binding protein
CCM_04849	Beauveria_brongniartii_RCEF_3172	OAA52669.1	EGX93475	77.049	91	77.049	100	C2H2 conidiation transcription factor FlbC
CCM_04849	beauveria_bassiana_d1-5_ARSEF_2860	XP_008596500.1	EGX93475	76.393	100	76.393	100	putative zinc finger protein
CCM_04849	Akanthomyces_lecanii_RCEF_1005	OAA76864.1	EGX93475	79.734	100	79.734	100	Zinc finger%2C C2H2-type/integrase%2C DNA-binding protein
CCM_04849	Aspergillus fumigatus Af293	-	-	-	-	-	-	-
CCM_09566	Purpureocillium_lilacinum	-	-	-	-	-	-	-
CCM_09566	N_crassa_OR74A	XP_959141.2	EGX87943	43.506	34	44.099	50	hypothetical protein
CCM_09566	Madurella_mycetomatis	KXX81397.1	EGX87943	69.872	34	69.325	51	Myb-related protein B
CCM_09566	Fusarium_phyllophilum	-	-	-	-	-	-	-
CCM_09566	cordyceps_javanica	-	-	-	-	-	-	-
CCM_09566	Cordyceps_fumosorosea_ARSEF_2679	-	-	-	-	-	-	-
CCM_09566	Beauveria_brongniartii_RCEF_3172	-	-	-	-	-	-	-
CCM_09566	beauveria_bassiana_d1-5_ARSEF_2860	-	-	-	-	-	-	-
CCM_09566	Akanthomyces_lecanii_RCEF_1005	-	-	-	-	-	-	-
CCM_09566	Aspergillus fumigatus Af293	-	-	-	-	-	-	-
CCM_05697	Purpureocillium_lilacinum	XP_018178520.1	EGX91539	81.466	97	81.466	87	glutamine synthetase
CCM_05697	N_crassa_OR74A	XP_965073.1	EGX91539	74.786	97	74.786	87	glutamine synthetase
CCM_05697	Madurella_mycetomatis	KXX82356.1	EGX91539	71.642	98	70.789	87	Type-1 glutamine synthetase 2
CCM_05697	Fusarium_phyllophilum	KAF5570740.1	EGX91539	79.449	98	79.025	88	glutamine synthetase
CCM_05697	cordyceps_javanica	TQW02249.1	EGX91539	92.569	98	92.569	88	glutamine synthetase
CCM_05697	Cordyceps_fumosorosea_ARSEF_2679	XP_018706694.1	EGX91539	93.843	98	93.843	88	glutamine synthetase
CCM_05697	Beauveria_brongniartii_RCEF_3172	OAA46522.1	EGX91539	90.678	98	90.678	88	glutamine synthetase
CCM_05697	beauveria_bassiana_d1-5_ARSEF_2860	XP_008599628.1	EGX91539	91.083	98	91.083	88	putative glutamine synthetase
CCM_05697	Akanthomyces_lecanii_RCEF_1005	OAA72036.1	EGX91539	91.102	98	91.102	88	glutamine synthetase
CCM_05697	Aspergillus fumigatus Af293	XP_747724.1	EGX91539	70.124	95	70.124	89	Glutamine synthetase
CCM_04461	Purpureocillium_lilacinum	XP_018182208.1	EGX93089	60.183	99	60.183	86	sensor histidine kinase/response regulator
CCM_04461	N_crassa_OR74A	XP_960393.2	EGX93089	59.508	98	59.262	71	sensor histidine kinase/response regulator
CCM_04461	Madurella_mycetomatis	-	-	-	-	-	-	-
CCM_04461	Fusarium_phyllophilum	KAF5537318.1	EGX93089	60.845	90	61.063	83	hypothetical protein
CCM_04461	cordyceps_javanica	TQW09092.1	EGX93089	82.234	100	82.234	87	sensor histidine kinase/response regulator
CCM_04461	Cordyceps_fumosorosea_ARSEF_2679	XP_018706836.1	EGX93089	82.599	100	82.528	87	ATPase-like%2C ATP-binding domain protein
CCM_04461	Beauveria_brongniartii_RCEF_3172	OAA42359.1	EGX93089	78.725	99	78.438	87	ATPase-like%2C ATP-binding domain protein
CCM_04461	beauveria_bassiana_d1-5_ARSEF_2860	XP_008596135.1	EGX93089	78.94	99	78.653	87	putative phytochrome-like histidine kinase PHY1
CCM_04461	Akanthomyces_lecanii_RCEF_1005	OAA79374.1	EGX93089	81.014	99	81.014	87	ATPase-like%2C ATP-binding domain protein
CCM_04461	Aspergillus fumigatus Af293	XP_746476.1	EGX93089	49.129	96	49.097	83	sensor histidine kinase/response regulator
CCM_05639	Purpureocillium_lilacinum	XP_018182524.1	EGX91481	69.06	100	69.06	94	importin beta-2 subunit
CCM_05639	N_crassa_OR74A	XP_961466.1	EGX91481	62.339	99	62.232	93	importin beta-2 subunit
CCM_05639	Madurella_mycetomatis	KXX77377.1	EGX91481	64.65	100	65.18	94	Importin subunit beta-2
CCM_05639	Fusarium_phyllophilum	KAF5548930.1	EGX91481	66.773	99	67.197	94	Importin subunit beta-2
CCM_05639	cordyceps_javanica	TQW11135.1	EGX91481	93.518	100	93.518	94	importin beta-2 subunit
CCM_05639	Cordyceps_fumosorosea_ARSEF_2679	OAA45177.1	EGX91481	91.809	100	91.809	94	importin beta-2 subunit
CCM_05639	Beauveria_brongniartii_RCEF_3172	-	-	-	-	-	-	-
CCM_05639	beauveria_bassiana_d1-5_ARSEF_2860	XP_008594182.1	EGX91481	92.021	100	92.021	94	Importin beta-2 subunit
CCM_05639	Akanthomyces_lecanii_RCEF_1005	OAA77509.1	EGX91481	91.809	100	91.809	94	importin beta-2 subunit
CCM_05639	Aspergillus fumigatus Af293	XP_752956.1	EGX91481	51.165	100	51.589	94	importin beta-2 subunit
CCM_05395	Purpureocillium_lilacinum	XP_018182629.1	EGX91237	50.865	89	50.865	96	methyl transferase
CCM_05395	N_crassa_OR74A	XP_011392801.1	EGX91237	40.614	89	40.614	98	methyltransferase LaeA
CCM_05395	Madurella_mycetomatis	KXX80446.1	EGX91237	41.319	92	41.319	97	Trans-aconitate 2-methyltransferase
CCM_05395	Fusarium_phyllophilum	KAF5548377.1	EGX91237	54.828	93	54.828	98	methyl transferase
CCM_05395	cordyceps_javanica	TQW09882.1	EGX91237	71.284	97	71.284	100	methyl transferase
CCM_05395	Cordyceps_fumosorosea_ARSEF_2679	XP_018705188.1	EGX91237	54.577	96	54.577	89	methyltransferase LaeA
CCM_05395	Beauveria_brongniartii_RCEF_3172	OAA41196.1	EGX91237	70.034	100	70.034	100	methyltransferase LaeA
CCM_05395	beauveria_bassiana_d1-5_ARSEF_2860	XP_008594756.1	EGX91237	68.151	95	68.151	99	methyl transferase
CCM_05395	Akanthomyces_lecanii_RCEF_1005	OAA81585.1	EGX91237	71.959	97	71.959	100	methyltransferase LaeA
CCM_05395	Aspergillus fumigatus Af293	-	-	-	-	-	-	-
CCM_04514	Purpureocillium_lilacinum	XP_018182260.1	EGX93142	48.205	97	48.205	95	PAS domain-containing protein
CCM_04514	N_crassa_OR74A	-	-	-	-	-	-	-
CCM_04514	Madurella_mycetomatis	-	-	-	-	-	-	-
CCM_04514	Fusarium_phyllophilum	KAF5550823.1	EGX93142	46.734	98	46.734	96	hypothetical protein
CCM_04514	cordyceps_javanica	TQW09149.1	EGX93142	73.158	100	73.158	94	vivid PAS protein VVD
CCM_04514	Cordyceps_fumosorosea_ARSEF_2679	XP_018706784.1	EGX93142	71.921	97	72	99	GATA transcription factor LreA
CCM_04514	Beauveria_brongniartii_RCEF_3172	OAA42408.1	EGX93142	66.995	100	66.995	100	GATA transcription factor LreA
CCM_04514	beauveria_bassiana_d1-5_ARSEF_2860	XP_008596195.1	EGX93142	66.502	100	66.502	100	vivid PAS protein VVD
CCM_04514	Akanthomyces_lecanii_RCEF_1005	OAA79317.1	EGX93142	71.429	100	71.429	100	GATA transcription factor LreA
CCM_04514	Aspergillus fumigatus Af293	-	-	-	-	-	-	-
CCM_00072	Purpureocillium_lilacinum	XP_018174350.1	EGX95418	62.5	95	62.5	89	white collar 2 protein
CCM_00072	N_crassa_OR74A	XP_963819.3	EGX95418	68.802	67	68.678	68	zinc finger white collar protein WC2
CCM_00072	Madurella_mycetomatis	-	-	-	-	-	-	-
CCM_00072	Fusarium_phyllophilum	KAF5571862.1	EGX95418	59	98	61.978	90	cutinase palindrome-binding protein
CCM_00072	cordyceps_javanica	TQW07549.1	EGX95418	83.527	100	83.172	100	Cutinase palindrome-binding protein
CCM_00072	Cordyceps_fumosorosea_ARSEF_2679	XP_018703835.1	EGX95418	82.908	100	82.908	100	Cutinase palindrome-binding protein
CCM_00072	Beauveria_brongniartii_RCEF_3172	OAA41164.1	EGX95418	76.19	99	75.794	99	Cutinase palindrome-binding protein
CCM_00072	beauveria_bassiana_d1-5_ARSEF_2860	XP_008594722.1	EGX95418	76.04	99	75.644	99	Cutinase palindrome-binding protein (PBP)
CCM_00072	Akanthomyces_lecanii_RCEF_1005	OAA81233.1	EGX95418	79.882	100	79.882	100	Cutinase palindrome-binding protein
CCM_00072	Aspergillus fumigatus Af293	-	-	-	-	-	-	-
CCM_06523	Purpureocillium_lilacinum	-	-	-	-	-	-	-
CCM_06523	N_crassa_OR74A	-	-	-	-	-	-	-
CCM_06523	Madurella_mycetomatis	-	-	-	-	-	-	-
CCM_06523	Fusarium_phyllophilum	KAF5562023.1	EGX90103	42.935	50	42.935	40	mating type MAT1-1-1
CCM_06523	cordyceps_javanica	-	-	-	-	-	-	-
CCM_06523	Cordyceps_fumosorosea_ARSEF_2679	-	-	-	-	-	-	-
CCM_06523	Beauveria_brongniartii_RCEF_3172	OAA38729.1	EGX90103	73.624	97	73.624	96	mating-type protein MAT 1-1-1
CCM_06523	beauveria_bassiana_d1-5_ARSEF_2860	XP_008601052.1	EGX90103	74.781	100	74.781	100	Mating-type protein MAT1-1-1
CCM_06523	Akanthomyces_lecanii_RCEF_1005	OAA74997.1	EGX90103	73.465	100	73.465	100	mating-type protein MAT 1-1-1
CCM_06523	Aspergillus fumigatus Af293	-	-	-	-	-	-	-
CCM_00560	Purpureocillium_lilacinum	XP_018174789.1	EGX95906	56.923	100	57.942	100	GATA-type sexual development transcription factor NsdD
CCM_00560	N_crassa_OR74A	XP_011394473.1	EGX95906	48.124	92	48.786	100	submerged protoperithecia-1%2C variant
CCM_00560	Madurella_mycetomatis	KXX73926.1	EGX95906	49.878	93	47.416	99	GATA zinc finger domain-containing protein 10
CCM_00560	Fusarium_phyllophilum	KAF5552159.1	EGX95906	58.277	99	58.447	99	hypothetical protein
CCM_00560	cordyceps_javanica	TQW04791.1	EGX95906	91.169	100	91.885	100	sexual development transcription factor NsdD
CCM_00560	Cordyceps_fumosorosea_ARSEF_2679	XP_018702213.1	EGX95906	83.771	100	84.248	100	sexual development transcription factor NsdD
CCM_00560	Beauveria_brongniartii_RCEF_3172	OAA49748.1	EGX95906	86.635	100	87.112	100	sexual development transcription factor NsdD
CCM_00560	beauveria_bassiana_d1-5_ARSEF_2860	XP_008599383.1	EGX95906	86.396	100	86.874	100	GATA zinc finger protein
CCM_00560	Akanthomyces_lecanii_RCEF_1005	OAA70728.1	EGX95906	85.203	100	86.396	100	sexual development transcription factor NsdD
CCM_00560	Aspergillus fumigatus Af293	-	-	-	-	-	-	-
CCM_05966	Purpureocillium_lilacinum	XP_018181546.1	EGX91809	49.506	98	50.353	97	C6 transcription factor OefC
CCM_05966	N_crassa_OR74A	XP_959951.3	EGX91809	45.412	82	46.91	87	hypothetical protein
CCM_05966	Madurella_mycetomatis	KXX78917.1	EGX91809	44.055	82	45.595	87	Transcriptional regulatory protein moc3
CCM_05966	Fusarium_phyllophilum	KAF5553896.1	EGX91809	50.142	99	50	96	C6 zink-finger PRO1A
CCM_05966	cordyceps_javanica	TQW10988.1	EGX91809	75	94	75.603	98	OefC protein
CCM_05966	Cordyceps_fumosorosea_ARSEF_2679	XP_018705066.1	EGX91809	66.667	72	66.667	46	OefC protein
CCM_05966	Beauveria_brongniartii_RCEF_3172	OAA49783.1	EGX91809	72.32	100	72.32	99	OefC protein
CCM_05966	beauveria_bassiana_d1-5_ARSEF_2860	XP_008594059.1	EGX91809	73.823	100	73.823	100	C6 transcription factor OefC
CCM_05966	Akanthomyces_lecanii_RCEF_1005	OAA77930.1	EGX91809	62.5	92	62.5	30	OefC protein
CCM_05966	Aspergillus fumigatus Af293	-	-	-	-	-	-	-
CCM_01778	Purpureocillium_lilacinum	XP_018177979.1	EGX97119	69.039	99	68.972	79	cAMP-dependent protein kinase type 2
CCM_01778	N_crassa_OR74A	XP_963091.1	EGX97119	70.814	79	62.321	79	cAMP-dependent protein kinase type 3
CCM_01778	Madurella_mycetomatis	KXX79483.1	EGX97119	61.484	99	63.604	79	cAMP-dependent protein kinase type 2
CCM_01778	Fusarium_phyllophilum	KAF5531466.1	EGX97119	66.839	99	92.114	46	AGC PKA kinase
CCM_01778	cordyceps_javanica	TQW10351.1	EGX97119	87.569	99	88.665	79	cAMP-dependent protein kinase type 2
CCM_01778	Cordyceps_fumosorosea_ARSEF_2679	XP_018708828.1	EGX97119	86.556	99	87.706	79	cAMP-dependent protein kinase type 3
CCM_01778	Beauveria_brongniartii_RCEF_3172	OAA48308.1	EGX97119	84.574	99	85.405	79	cAMP-dependent protein kinase type 3
CCM_01778	beauveria_bassiana_d1-5_ARSEF_2860	XP_008599235.1	EGX97119	86.397	99	87.316	79	cAMP-dependent protein kinase catalytic subunit
CCM_01778	Akanthomyces_lecanii_RCEF_1005	OAA78327.1	EGX97119	86.691	99	87.061	79	cAMP-dependent protein kinase type 3
CCM_01778	Aspergillus fumigatus Af293	XP_755552.1	EGX97119	81.905	64	80.675	47	cAMP-dependent protein kinase catalytic subunit PkaC
CCM_04531	Purpureocillium_lilacinum	XP_018177441.1	EGX93159	61.2	93	60.241	57	red and blue light sensing protein
CCM_04531	N_crassa_OR74A	XP_957154.1	EGX93159	51.976	58	52.795	35	VeA-like protein
CCM_04531	Madurella_mycetomatis	-	-	-	-	-	-	-
CCM_04531	Fusarium_phyllophilum	KAF5532977.1	EGX93159	58.696	93	58.73	57	sexual development activator
CCM_04531	cordyceps_javanica	TQW09169.1	EGX93159	84.677	93	84.677	57	sexual development activator VeA
CCM_04531	Cordyceps_fumosorosea_ARSEF_2679	XP_018706760.1	EGX93159	85.878	62	85.878	30	red and blue light sensing protein
CCM_04531	Beauveria_brongniartii_RCEF_3172	OAA52430.1	EGX93159	85.569	93	85.569	57	sexual development activator VeA
CCM_04531	beauveria_bassiana_d1-5_ARSEF_2860	XP_008598820.1	EGX93159	83.135	94	83.135	57	velvet 1
CCM_04531	Akanthomyces_lecanii_RCEF_1005	OAA79537.1	EGX93159	80.73	93	81.136	57	sexual development activator VeA
CCM_04531	Aspergillus fumigatus Af293	XP_752619.1	EGX93159	46.113	64	40.145	57	sexual development activator VeA
CCM_08391	Purpureocillium_lilacinum	XP_018175556.1	EGX88348	41.879	99	43.178	74	hypothetical protein
CCM_08391	N_crassa_OR74A	-	-	-	-	-	-	-
CCM_08391	Madurella_mycetomatis	-	-	-	-	-	-	-
CCM_08391	Fusarium_phyllophilum	KAF5567726.1	EGX88348	47.687	40	55.061	32	WetA-like protein
CCM_08391	cordyceps_javanica	TQW04724.1	EGX88348	68.848	100	68.946	78	hypothetical protein
CCM_08391	Cordyceps_fumosorosea_ARSEF_2679	XP_018702142.1	EGX88348	76.07	100	75.238	78	hypothetical protein
CCM_08391	Beauveria_brongniartii_RCEF_3172	OAA37967.1	EGX88348	73.725	100	71.538	78	hypothetical protein
CCM_08391	beauveria_bassiana_d1-5_ARSEF_2860	XP_008599445.1	EGX88348	73.148	100	71.582	78	hypothetical protein
CCM_08391	Akanthomyces_lecanii_RCEF_1005	OAA72698.1	EGX88348	67.896	80	67.896	54	hypothetical protein
CCM_08391	Aspergillus fumigatus Af293	-	-	-	-	-	-	-
CCM_01634	Purpureocillium_lilacinum	XP_018174737.1	EGX96975	61.667	91	61.281	100	transcriptional regulator Medusa
CCM_01634	N_crassa_OR74A	XP_962851.2	EGX96975	40.137	90	40.751	97	Acr1
CCM_01634	Madurella_mycetomatis	-	-	-	-	-	-	-
CCM_01634	Fusarium_phyllophilum	KAF5560300.1	EGX96975	57.66	91	58.357	100	transcriptional regulator Medusa
CCM_01634	Cordyceps_javanica	TQW06070.1	EGX96975	81.268	100	82.254	100	transcriptional regulator Medusa
CCM_01634	Cordyceps_fumosorosea_ARSEF_2679	XP_018706379.1	EGX96975	76.602	100	76.257	100	transcriptional regulator Medusa
CCM_01634	Beauveria_brongniartii_RCEF_3172	OAA35738.1	EGX96975	74.175	97	74.286	99	transcriptional regulator Medusa
CCM_01634	beauveria_bassiana_d1-5_ARSEF_2860	XP_008598278.1	EGX96975	75.421	99	75.175	100	MedA-like protein
CCM_01634	Akanthomyces_lecanii_RCEF_1005	OAA78396.1	EGX96975	80.282	100	80.986	100	transcriptional regulator Medusa
CCM_01634	Aspergillus fumigatus Af293	XP_755658.1	EGX96975	42.759	62	43.115	61	transcriptional regulator Medusa
